# Supplementary material for: Targeted NGS Platforms for Genetic Screening and Gene Discovery in Primary Immunodeficiencies
Source: Front Immunol. 2019 Apr 11;10:316. doi: 10.3389/fimmu.2019.00316 (PMC6470723; doi:10.3389/fimmu.2019.00316)
Supplement: Supplementary Table 1 — Theoretical coverage of genes included in Ion Torrent panel 1. [file Table_1.XLSX]

## Sheet: Foglio1
Supplementary table S1 Theoretical coverage of genes in Ion Torrent panel 1
Target gene	Chromosome	Location	Target (bp)	Missed (bp)	Covered (%)
RAG1	11	36,510,709-36,593,156	6620	190	97.13
RAG2	11	36,575,574-36,598,279	3095	0	100
IL2RG	X	71,107,404-71,112,108	1694	0	100
JAK3	19	17,824,780-17,848,071	5914	921	84.43
IL7R	5	35,852,695-35,879,603	4760	0	100
ADA	20	44,619,522-44,652,233	1772	11	99.38
AK2	1	33,007,940-33,080,996	6100	333	94.54
ARTEMIS	10	14,897,359-14,954,432	7176	674	90.61
LIG4	13	108,207,439-108,218,368	4529	321	92.91
Cernunnos	2	219,075,317-219,160,865	2263	27	98.81
SPINK5	5	148,025,683-148,137,289	4605	0	100
GATA2	3	128,479,427-128,493,185	4028	24	99.4
PIK3CD	1	9,651,732-9,729,114	5891	544	90.77
XLP	X	124,227,868-124,373,197	2753	0	100
XIAP	X	23,859,724-123,913,979	8705	1787	79.47
CD40L	X	136,648,193-136,660,390	1933	0	100
RMRP	9	35657748-35658015	267	0	100
