# Supplementary material for: Targeted NGS Platforms for Genetic Screening and Gene Discovery in Primary Immunodeficiencies
Source: Front Immunol. 2019 Apr 11;10:316. doi: 10.3389/fimmu.2019.00316 (PMC6470723; doi:10.3389/fimmu.2019.00316)
Supplement: Supplementary Table 2 — Theoretical coverage of genes included in Ion Torrent panel 2. [file Table_2.xlsx]

## Sheet: Foglio1
Supplementary table S2 Teorethical coverage of genes in Ion Torrent panel 2
Target gene	Chromosome	Location	Target (bp)	Missed (bp)	Covered (%)
CD8A	Chromosome 2	86,784,610-86,808,396	4192	47	98.88
FOXN1	Chromosome 17	28,506,243-28,538,896	2857	75	97.37
ITK	Chromosome 5	157,142,933-157,255,191	4706	0	100
MAGT1	Chromosome X	77,826,364-77,895,593	4221	644	84.74
STAT5A	Chromosome 17	42,287,547-42,311,943	5452	542	90.06
IKZF1	Chromosome 7	50,304,124-50,405,101	6473	116	98.21
CARD11	Chromosome 7	2,906,141-3,043,945	4931	329	93.33
OX40	Chromosome 1	1,211,326-1,214,138	1244	424	65.92
RHOH	Chromosome 4	40,191,053-40,246,967	4226	162	96.17
LCK	Chromosome 1	32,251,239-32,286,165	2513	118	95.3
UNC119	Chromosome 17	28,546,707-28,552,668	2647	67	97.47
MST1	Chromosome 3	49,683,947-49,689,501	2691	158	94.13
MALT1	Chromosome 18	58,671,386-58,754,477	5370	71	98.68
LAT	Chromosome 16	28,984,826-28,990,783	2457	136	94.46
CD3E	Chromosome 11	118,304,545-118,316,175	1693	0	100
CD3D	Chromosome 11	118,338,954-118,342,744	841	0	100
CD3G	Chromosome 11	118,344,344-118,355,161	1451	294	79.74
coronin-1	Chromosome 16	30,182,827-30,189,076	2173	45	97.93
ORAI1	Chromosome 12	121,626,550-121,642,677	1542	193	87.48
PNP	Chromosome 14	20,468,954-20,477,094	990	0	100
ZAP70	Chromosome 2	97,713,560-97,739,862	2281	34	98.51
STIM1	Chromosome 11	3,854,527-4,093,210	2825	0	100
CD247	Chromosome 1	167,430,640-167,518,610	708	0	100
STAT1	Chromosome 2	190,964,358-191,020,960	2813	0	100
