# Supplementary material for: Targeted NGS Platforms for Genetic Screening and Gene Discovery in Primary Immunodeficiencies
Source: Front Immunol. 2019 Apr 11;10:316. doi: 10.3389/fimmu.2019.00316 (PMC6470723; doi:10.3389/fimmu.2019.00316)
Supplement: Supplementary Table 3 — Theoretical coverage of genes included in Ion Torrent panel 3. [file Table_3.xlsx]

## Sheet: Foglio1
Supplementary S3 table Theoretical coverage of genes in Ion Torrent panel 3
Target gene	Chromosome	Location	Target (bp)	Missed (bp)	Covered (%)
ICOS	Chromosome 2	203,936,748-203,961,577	700	0	100
TNFRSF13B	Chromosome 17	16,929,816-16,972,118	982	4	99.59
TNFRSF13C	Chromosome 22	41,922,023-41,926,818	615	404	34.31
TNFSF12	Chromosome 17	7,548,891-7,557,890	890	0	100
CD19	Chromosome 16	28,931,939-28,939,346	1954	70	96.42
CD81	Chromosome 11	2,376,177-2,397,419	871	25	97.13
CR2	Chromosome 1	207,454,230-207,489,895	3659	0	100
CD20	Chromosome 11	60,455,752-60,470,760	1014	0	100
CD27	Chromosome 12	6,444,867-6,451,718	903	0	100
IL21	Chromosome 4	122,612,628-122,621,069	613	0	100
IL21R	Chromosome 16	27,402,162-27,452,042	1863	17	99.09
LRBA	Chromosome 4	150,264,531-151,015,727	9732	0	100
CTLA4	Chromosome 2	203,867,786-203,873,960	752	0	100
PRKCD	Chromosome 3	53,156,009-53,192,717	2371	0	100
PLCG2	Chromosome 16	81,739,097-81,962,693	4438	0	100
NFKB2	Chromosome 10	102,394,110-102,402,529	3143	35	98.89
NFKB1	Chromosome 4	102,501,329-102,617,302	3370	0	100
PIK3CD	Chromosome 1	9,651,732-9,729,114	3575	143	96
PIK3R1	Chromosome 5	68,215,720-68,301,821	2637	0	100
PTEN	Chromosome 10	87,863,113-87,971,930	1912	0	100
VAV1	Chromosome 19	6,772,714-6,857,366	3078	105	96.59
RAC2	Chromosome 22	37,225,261-37,244,448	699	0	100
BLK	Chromosome 8	11,494,001-11,564,604	1758	0	100
IKZF1	Chromosome 7	50,304,124-50,405,101	2119	28	98.68
IRF2BP2	Chromosome 1	234,604,269-234,609,525	1804	226	87.47
BTK	Chromosome X	101,349,447-101,390,796	2462	0	100
CD40L	Chromosome X	136,648,193-136,660,390	886	0	100
SYK	Chromosome 9	90,801,787-90,898,549	2168	0	100
LYN	Chromosome 8	55,879,813-56,014,168	1779	0	100
FYN	Chromosome 6	111,660,332-111,873,452	2010	0	100
MYD88	Chromosome 3	38,138,478-38,143,022	1054	0	100
IRAK4	Chromosome 12	43,758,944-43,789,543	1603	56	96.51
TNFSF13B	Chromosome 13	108,251,240-108,308,484	978	105	89.26
TNFSF13	Chromosome 17	7,558,292-7,561,608	900	0	100
TNFRSF17	Chromosome 16	11,965,107-11,968,068	615	0	100
RELB	Chromosome 19	45,001,430-45,038,198	1956	0	100
REL	Chromosome 2	60,881,521-60,931,610	2080	145	93.03
IKBE	hromosome 6	44,258,166-44,265,788	1623	0	100
IKBA	Chromosome 14	35,401,511-35,404,749	1074	14	98.7
IKBB	Chromosome 19	38,899,700-38,908,893	1191	0	100
IKK-alpha	Chromosome 10	100,188,298-100,229,619	2658	0	100
IKK-beta	Chromosome 8	42,271,302-42,332,653	2810	0	100
MAP3K14	Chromosome 17	45,263,121-45,317,040	3144	0	100
RELA	Chromosome 11	65,653,596-65,663,094	1876	108	94.24
STK4	Chromosome 20	44,966,474-45,079,959	1684	0	100
AKT	Chromosome 14	104,769,349-104,795,751	1703	17	99
LAT	Chromosome 16	28,984,826-28,990,783	1117	112	89.97
IL12RB1	Chromosome 19	18,058,995-18,098,944	2621	144	94.51
IL12B	Chromosome 5	159,314,783-159,330,887	1107	0	100
IFNGR1	Chromosome 6	137,197,484-137,219,449	1610	0	100
IFNGR2	Chromosome 21	33,402,896-33,479,348	1154	93	91.94
ISG15	Chromosome 1	1,001,138-1,014,541	538	0	100
EVER1	Chromosome 17	78,110,458-78,132,407	2798	113	95.96
EVER2	Chromosome 17	78,130,770-78,142,968	2481	215	91.33
AICDA	Chromosome 12	8,602,166-8,612,871	697	0	100
CD40	Chromosome 20	46,118,272-46,129,863	1054	17	98.39
UNG	Chromosome 12	109,097,574-109,110,992	1187	3	99.75
CD79A	Chromosome 19	41,877,120-41,881,372	781	0	100
CD79B	Chromosome 17	63,928,740-63,932,354	813	61	92.5
PAX5	Chromosome 9	36,833,275-37,034,185	1407	0	100
BLNK	Chromosome 10	96,191,702-96,271,587	1711	0	100
TCF3	Chromosome 19	1,609,290-1,652,605	2572	78	96.97
