# Supplementary material for: Targeted NGS Platforms for Genetic Screening and Gene Discovery in Primary Immunodeficiencies
Source: Front Immunol. 2019 Apr 11;10:316. doi: 10.3389/fimmu.2019.00316 (PMC6470723; doi:10.3389/fimmu.2019.00316)
Supplement: Supplementary Table 4 — (A) Theoretical and effective coverage of gene intervals in Haloplex platform panel 1. (B) Theoretical and effective coverage of gene intervals in Haloplex platform panel 2. [file Table_4.xlsx]

## Sheet: Table S4A
Supplementary table S4A Teorethical and obtained coverage of gene intervals in Haloplex platform panel 1
TargetID	Interval	Regions	Size	Databases	THEORETICAL			PRACTICAL
					Coverage	HighCoverage	LowCoverage	MEAN GENE COVERAGE
A2M	chr12:9220394-9268516	36	6271	Gencode, RefSeq, VEGA	100	36	0	136.216
ABCA1	chr9:107546571-107665985	50	9667	Gencode, RefSeq, VEGA	100	50	0	241.417
ABCB1	chr7:87133534-87229525	30	5388	Gencode, RefSeq, VEGA	98.81	29	1	154.339
ACTB	chr7:5567354-5569464	7	1502	Gencode, RefSeq, VEGA	98.14	6	1	248.434
ACTB	chr2:130831792-130878113	15	4008	Gencode, RefSeq	44.71	1	14	22.6799
ADA	chr20:43248450-43280273	12	1692	Gencode, RefSeq, VEGA	100	12	0	261.236
ADORA1	chr1:203097945-203135053	3	1168	Gencode, RefSeq, VEGA	100	3	0	452.406
ADORA2A	chr22:24829348-24837482	2	1339	Gencode, RefSeq, VEGA	100	2	0	512.511
ADRB2	chr5:148206370-148207661	1	1292	Gencode, RefSeq, VEGA	100	1	0	250.418
AGER	chr6:32148895-32152117	10	2065	Gencode, RefSeq, VEGA	100	10	0	307.077
AGT	chr1:230838862-230846621	4	1658	Gencode, RefSeq, VEGA	100	4	0	382.513
AGT	chr2:241808258-241818263	11	1729	Gencode, RefSeq, VEGA	100	11	0	321.565
AICDA	chr12:8756855-8765388	5	847	Gencode, RefSeq	100	5	0	158.422
AIRE	chr21:45705865-45717635	14	2626	Gencode, RefSeq, VEGA	100	14	0	218.41
AK2	chr1:33476405-33502454	8	1205	Gencode, RefSeq, VEGA	100	8	0	276.714
ALB	chr4:74262806-74286863	17	2799	Gencode, RefSeq, VEGA	96.75	16	1	86.4399
ALB	chr17:73905962-73934255	30	5057	Gencode, RefSeq	100	30	0	243.018
ANXA5	chr4:122589598-122617769	12	1581	Gencode, RefSeq, VEGA	100	12	0	114.079
AP3B1	chr5:77298701-77590428	29	4775	Gencode, RefSeq, VEGA	99.83	29	0	54.3742
APOB	chr2:21224577-21266842	30	15275	Gencode, RefSeq, VEGA	100	30	0	240.52
APOE	chr19:45409044-45412532	4	1289	Gencode, RefSeq, VEGA	100	4	0	241.436
APOL1	chr22:36649984-36662104	7	1876	Gencode, RefSeq, VEGA	100	7	0	175.046
AR	chrX:66764964-66943708	11	3446	Gencode, RefSeq, VEGA	100	11	0	193.283
AR	chr4:75311038-75488137	11	2228	Gencode, RefSeq, VEGA	48.47	3	8	14.3002
AR	chr7:134127455-134143839	10	1557	Gencode, RefSeq, VEGA	100	10	0	252.196
ARMS2	chr10:124214219-124216474	2	424	Gencode, RefSeq	100	2	0	254.3
ARPC1B	chr7:98983313-98992137	10	1660	Gencode, RefSeq, VEGA	100	10	0	229.621
ARPC4	chr3:9834781-9870761	10	1339	Gencode, RefSeq, VEGA	100	10	0	296.081
ARPC5	chr1:183592567-183604819	5	730	Gencode, RefSeq, VEGA	100	5	0	141.459
ATM	chr11:108098327-108236260	62	12271	Gencode, RefSeq	100	62	0	79.9016
ATP6V0D2	chr8:87111183-87165231	8	1453	Gencode, RefSeq, VEGA	100	8	0	83.4852
AVPR1B	chr1:206224416-206231167	2	1375	Gencode, RefSeq, VEGA	100	2	0	383.539
BAX	chr19:49458161-49464918	7	1210	Gencode, RefSeq, VEGA	96.53	6	1	267.015
BCL2	chr18:60795833-60985924	2	853	Gencode, RefSeq, VEGA	100	2	0	304.41
BCL6	chr3:187440221-187451506	8	2521	Gencode, RefSeq, VEGA	100	8	0	291.658
BLM	chr15:91290598-91358534	21	5304	Gencode, RefSeq, VEGA	100	21	0	98.9701
BLNK	chr10:97951704-98031219	18	2361	Gencode, RefSeq, VEGA	99.58	18	0	176.117
BMP2	chr20:6750749-6759761	2	1291	Gencode, RefSeq, VEGA	100	2	0	216.759
BMP4	chr14:54416725-54418965	2	1327	Gencode, RefSeq, VEGA	100	2	0	284.663
BMPR1A	chr10:88635751-88683501	11	2149	Gencode, RefSeq, VEGA	100	11	0	150.932
BRCA1	chr17:41197670-41276138	24	6904	Gencode, RefSeq, VEGA	100	24	0	131.502
BTK	chrX:100604848-100630297	19	2936	Gencode, RefSeq, VEGA	100	19	0	178.817
C16ORF57	chr16:58035363-58054174	8	1310	Gencode, RefSeq, VEGA	100	8	0	202.658
C1QA	chr1:22964085-22966031	2	944	Gencode, RefSeq, VEGA	100	2	0	204.327
C1QB	chr1:22985925-22987904	2	862	Gencode, RefSeq, VEGA	100	2	0	299.975
C1QC	chr1:22970492-22974301	2	838	Gencode, RefSeq, VEGA	100	2	0	277.306
C1R	chr12:7187811-7245009	10	2586	Gencode, RefSeq	100	10	0	277.728
C1S	chr12:7169118-7177980	14	3030	Gencode, RefSeq, VEGA	100	14	0	250.611
C2	chr14:21679357-21702377	6	1327	Gencode, RefSeq	100	6	0	119.213
C2	chr6:31868819-31913159	20	3561	Gencode, RefSeq, VEGA	98.46	19	1	346.05
C3	chr19:6677868-6720625	41	7042	Gencode, RefSeq, VEGA	100	41	0	295.328
C4A	chr6:31949860-32003079	82	14578	Gencode, RefSeq, VEGA	25.78	13	69	14.2902
C4BPA	chr1:207286346-207318087	12	2423	Gencode, RefSeq, VEGA	100	12	0	136.909
C4BPB	chr1:207262852-207273299	7	1387	Gencode, RefSeq, VEGA	95.46	6	1	240.997
C4F	chr6:31949860-32003079	82	14570	Gencode, RefSeq, VEGA	25.79	13	69	0
C5	chr9:123714992-123837334	42	7409	Gencode, RefSeq, VEGA	100	42	0	105.904
C5AR1	chr19:47813128-47824112	2	1153	Gencode, RefSeq	100	2	0	210.729
C6	chr5:41142902-41203357	17	3655	Gencode, RefSeq, VEGA	100	17	0	295.309
C6	chr20:60711888-60718384	7	1238	Gencode, RefSeq, VEGA	100	7	0	187.817
C7	chr5:40909688-40981700	20	3621	Gencode, RefSeq, VEGA	100	20	0	109.839
C7	chr4:76943058-76944609	4	497	Gencode, RefSeq, VEGA	100	4	0	129.168
C7	chr22:23264741-23265110	1	370	Gencode, VEGA	100	1	0	93.8832
C8A	chr1:57320550-57383414	11	2305	Gencode, RefSeq, VEGA	100	11	0	206.206
C8B	chr1:57395052-57431646	13	2489	Gencode, RefSeq, VEGA	100	13	0	285.634
C8G	chr9:139839748-139841258	8	1047	Gencode, RefSeq, VEGA	100	8	0	230.964
C9	chr10:5005612-5019959	11	1654	Gencode, RefSeq, VEGA	91.54	9	2	31.3441
C9	chr5:39285276-39364591	11	2230	Gencode, RefSeq, VEGA	100	11	0	70.8632
CABIN1	chr22:24431941-24574189	37	8534	Gencode, RefSeq, VEGA	100	37	0	252.06
CAPG	chr2:85621991-85629293	9	1497	Gencode, RefSeq, VEGA	100	9	0	170.637
CAPG	chr4:17812676-17845073	21	4104	Gencode, RefSeq, VEGA	100	21	0	43.1298
CARD11	chr7:2946247-2998165	24	4665	Gencode, RefSeq, VEGA	100	24	0	333.069
CARD6	chr5:40841460-40860216	4	3409	Gencode, RefSeq, VEGA	100	4	0	126.614
CARD9	chr9:139258552-139266555	15	2430	Gencode, RefSeq, VEGA	100	15	0	278.984
CASP10	chr2:202050476-202093831	11	2330	Gencode, RefSeq, VEGA	100	11	0	170.642
CASP3	chr4:185550401-185565721	7	1211	Gencode, RefSeq, VEGA	100	7	0	75.3798
CASP8	chr2:202122930-202152222	13	2539	Gencode, RefSeq, VEGA	100	13	0	169.534
CCL1	chr17:32687553-32690205	3	441	Gencode, RefSeq, VEGA	100	3	0	497.212
CCL11	chr17:32612803-32614734	3	444	Gencode, RefSeq, VEGA	100	3	0	163.394
CCL13	chr17:32683521-32685175	3	447	Gencode, RefSeq, VEGA	100	3	0	162.858
CCL14	chr17:34310812-34313710	4	530	Gencode, RefSeq, VEGA	100	4	0	404.718
CCL15	chr17:34324778-34328556	4	542	Gencode, RefSeq, VEGA	100	4	0	257.44
CCL16	chr17:34304577-34308481	3	513	Gencode, RefSeq, VEGA	100	3	0	485.707
CCL17	chr16:57447820-57449798	3	435	Gencode, RefSeq, VEGA	100	3	0	287.935
CCL18	chr17:34391678-34398426	3	420	Gencode, RefSeq, VEGA	100	3	0	177.038
CCL19	chr9:34689791-34691161	4	536	Gencode, RefSeq, VEGA	100	4	0	318.496
CCL2	chr17:32582344-32583871	3	450	Gencode, RefSeq, VEGA	100	3	0	350.544
CCL20	chr2:228678603-228681824	4	491	Gencode, RefSeq, VEGA	100	4	0	159.39
CCL21	chr9:34709366-34710088	4	609	Gencode, RefSeq, VEGA	100	4	0	282.032
CCL22	chr16:57392704-57397525	3	432	Gencode, RefSeq, VEGA	100	3	0	331.303
CCL23	chr17:34340212-34344959	4	614	Gencode, RefSeq, VEGA	100	4	0	365.521
CCL24	chr7:75441089-75443058	3	510	Gencode, RefSeq, VEGA	100	3	0	539.333
CCL25	chr19:8117909-8127134	5	703	Gencode, RefSeq, VEGA	100	5	0	218.829
CCL26	chr7:75398986-75401519	3	435	Gencode, RefSeq, VEGA	100	3	0	309.413
CCL27	chr9:34661916-34662655	3	489	Gencode, RefSeq, VEGA	100	3	0	247.37
CCL28	chr5:43381937-73932335	5	2502	Gencode, RefSeq, VEGA	100	5	0	178.64
CCL3	chr17:34415993-34417429	3	429	Gencode, RefSeq, VEGA	100	3	0	273.771
CCL3L1	chr17:34522660-34625671	7	921	Gencode, RefSeq, VEGA	64.71	4	3	43.5253
CCL3L3	chr17:34522660-34625671	8	984	Gencode, RefSeq	60.57	4	4	0
CCL4	chr17:34431274-34432730	3	429	Gencode, RefSeq, VEGA	85.08	1	2	144.844
CCL4L1	chr17:34538519-34641562	9	1232	Gencode, RefSeq	24.19	0	9	4.4734
CCL4L2	chr17:34538519-34641562	6	1047	Gencode, RefSeq, VEGA	32.38	0	6	1.16426
CCL5	chr17:34199249-34207334	4	665	Gencode, RefSeq, VEGA	100	4	0	1.59827
CCL7	chr17:32597255-32598846	3	533	Gencode, RefSeq, VEGA	100	3	0	182.599
CCL8	chr17:32646466-32647951	3	480	Gencode, RefSeq, VEGA	100	3	0	126.061
CCND3	chr6:41903564-41909412	6	1331	Gencode, RefSeq, VEGA	100	6	0	347.567
CCNE2	chr8:95893835-95906474	11	1914	Gencode, RefSeq, VEGA	100	11	0	273.082
CCR1	chr3:46244712-46245829	1	1118	Gencode, RefSeq, VEGA	100	1	0	104.478
CCR10	chr3:42905970-132320319	2	2308	RefSeq	75.3	1	1	302.942
CCR10	chr17:40831546-40833866	2	1189	Gencode, RefSeq, VEGA	100	2	0	151.351
CCR2	chr3:46398994-46401376	2	1367	Gencode, RefSeq, VEGA	100	2	0	212.346
CCR3	chr3:46305870-46307742	2	1231	Gencode, RefSeq, VEGA	100	2	0	279.195
CCR4	chr5:179956252-180001225	11	2224	Gencode, RefSeq, VEGA	100	11	0	97.3277
CCR4	chr3:32994890-32996022	1	1133	Gencode, RefSeq, VEGA	100	1	0	326.881
CCR5	chr3:46414369-46415477	1	1109	Gencode, RefSeq, VEGA	100	1	0	194.657
CCR6	chr6:167549598-167550868	2	1225	Gencode, RefSeq, VEGA	100	2	0	254.026
CCR7	chr17:38710969-38721686	3	1287	Gencode, RefSeq, VEGA	100	3	0	306.048
CCR8	chr3:39373798-39374915	1	1118	Gencode, RefSeq, VEGA	100	1	0	226.252
CCR9	chr3:42905970-45943415	4	2551	Gencode, RefSeq, VEGA	100	4	0	272.343
CD19	chr16:28943297-28950309	14	2374	Gencode, RefSeq, VEGA	100	14	0	226.03
CD1D	chr1:158150867-158153965	6	1308	Gencode, RefSeq, VEGA	100	6	0	251.481
CD1E	chr1:158323240-158326711	7	1694	Gencode, RefSeq, VEGA	100	7	0	221.011
CD207	chr2:71058156-71062931	6	1287	Gencode, RefSeq, VEGA	100	6	0	362.857
CD21	chr1:207627739-207658924	19	4229	Gencode, RefSeq, VEGA	100	19	0	174.824
CD22	chr19:35822919-35837625	13	3194	Gencode, RefSeq	100	13	0	309.41
CD247	chr1:167400893-167487727	8	895	Gencode, RefSeq, VEGA	100	8	0	363.434
CD27	chr12:6554237-6560583	6	1083	Gencode, RefSeq	100	6	0	331.311
CD28	chr2:204571222-204599660	5	1007	Gencode, RefSeq, VEGA	100	5	0	197.43
CD3D	chr11:118209852-118213347	5	766	Gencode, RefSeq	100	5	0	298.792
CD3E	chr11:118175643-118186282	8	1024	Gencode, RefSeq	100	8	0	177.646
CD3G	chr7:38299664-38305292	3	659	RefSeq	98.48	3	0	48.1346
CD3G	chr11:118215114-118223209	6	849	Gencode, RefSeq	100	6	0	181.767
CD4	chr12:6909280-6928520	10	1952	Gencode, RefSeq	100	10	0	230.333
CD40	chr20:44746958-44757807	8	1860	Gencode, RefSeq, VEGA	100	8	0	345.093
CD40LG	chrX:135730383-135741599	5	1036	Gencode, RefSeq, VEGA	100	5	0	121.58
CD5	chr11:60870008-60893336	10	1988	Gencode, RefSeq	100	10	0	331.006
CD53	chr1:111434006-111441842	7	1010	Gencode, RefSeq, VEGA	100	7	0	229.483
CD55	chr1:207495086-207533039	15	2464	Gencode, RefSeq, VEGA	96.96	14	1	149.001
CD59	chr11:33719950-33744016	6	915	Gencode, RefSeq	100	6	0	297.84
CD6	chr11:60739313-60786815	13	2657	Gencode, RefSeq	100	13	0	171.983
CD79A	chr19:42381350-42385072	5	931	Gencode, RefSeq	100	5	0	141.716
CD79B	chr17:62006561-62009646	6	993	Gencode, RefSeq	100	6	0	219.77
CD80	chr3:119246593-119276600	5	1117	Gencode, RefSeq, VEGA	100	5	0	205.661
CD81	chr11:2398755-2418121	10	1590	Gencode, RefSeq, VEGA	100	10	0	267.453
CD86	chr3:121774312-121838406	7	1340	Gencode, RefSeq, VEGA	100	7	0	171.243
CD8A	chr2:87013018-87018096	6	1131	Gencode, RefSeq, VEGA	100	6	0	216.546
CDC21	chr8:48873680-48889363	16	3417	Gencode, RefSeq, VEGA	100	16	0	221.95
CDC42	chr1:22404947-22418035	7	1192	Gencode, RefSeq, VEGA	99.83	7	0	104.457
CDH17	chr8:95140443-95206938	17	3349	Gencode, RefSeq, VEGA	100	17	0	172.343
CDKN1B	chr12:12870749-12874166	3	890	Gencode, RefSeq, VEGA	100	3	0	196.332
CDKN2A	chr9:21968203-21994478	5	1285	Gencode, RefSeq, VEGA	100	5	0	169.28
CEBPE	chr14:23586671-23588325	2	946	Gencode, RefSeq, VEGA	100	2	0	316.572
CEP110	chr9:123850580-123939489	44	9424	Gencode, RefSeq, VEGA	100	44	0	139.932
CEP110	chr16:19539179-19562618	14	3762	RefSeq	100	14	0	100.312
CFB	chr6:31895505-31919832	31	5511	Gencode, RefSeq, VEGA	100	31	0	302.193
CFD	chr19:859665-863263	5	1012	Gencode, RefSeq	100	5	0	219.077
CFD	chr2:209136219-209220054	42	8444	Gencode, RefSeq, VEGA	100	42	0	96.6743
CFH	chr1:196621223-196716468	24	4921	Gencode, RefSeq, VEGA	99.72	24	0	63.1964
CFHR1	chr1:196788950-196801154	6	1293	Gencode, RefSeq, VEGA	94.12	5	1	28.2906
CFI	chr4:110661844-110723152	16	2694	Gencode, RefSeq, VEGA	100	16	0	90.1846
CFP	chrX:47483649-47489268	10	1984	Gencode, RefSeq, VEGA	100	10	0	243.048
CFTR	chr7:117120124-117307187	27	5823	Gencode, RefSeq, VEGA	99.88	27	0	104.03
chr3:169482398-169482848	chr3:169482398-169482848	1	451	CustomRegion	100	1	0	112.867
chr9:35657749-35658015	chr9:35657749-35658015	1	267	CustomRegion	100	1	0	396.63
CHUK	chr10:101949330-101989314	21	3288	Gencode, RefSeq, VEGA	100	21	0	102.204
CIITA	chr16:10971163-11017185	19	4537	Gencode, RefSeq, VEGA	100	19	0	289.518
CLEC7A	chr12:10271032-10282706	7	1335	Gencode, RefSeq, VEGA	100	7	0	91.045
CORO1A	chr16:30196506-30200310	10	1886	Gencode, RefSeq, VEGA	94.43	9	1	287.38
CR1	chr1:207669588-207812779	48	9921	Gencode, RefSeq, VEGA	64.37	29	19	78.3286
CRP	chr1:159683290-201465456	8	1726	Gencode, RefSeq, VEGA	99.42	8	0	196.724
CSF1	chr1:110453621-110467836	8	2065	Gencode, RefSeq, VEGA	100	8	0	357.241
CSF3R	chr1:36931672-36945122	16	3497	Gencode, RefSeq, VEGA	100	16	0	263.286
CTSC	chr11:88027149-88070865	9	1994	Gencode, RefSeq	100	9	0	138.783
CTSS	chr1:150705497-150737264	7	1346	Gencode, RefSeq, VEGA	100	7	0	116.111
CX3CL1	chr16:57406456-57416969	3	1344	Gencode, RefSeq, VEGA	100	3	0	310.676
CX3CR1	chr3:39306908-39323211	3	1329	Gencode, RefSeq, VEGA	100	3	0	270.992
CXCL1	chr4:74735163-74736278	4	524	Gencode, RefSeq, VEGA	100	4	0	311.308
CXCL10	chr4:76943058-76944609	4	497	Gencode, RefSeq, VEGA	100	4	0	129.168
CXCL11	chr4:76955921-76957165	4	485	Gencode, RefSeq, VEGA	100	4	0	76.3826
CXCL12	chr10:44793314-44880478	8	1147	Gencode, RefSeq, VEGA	100	8	0	308.392
CXCL13	chr4:78526995-78532218	4	530	Gencode, RefSeq, VEGA	100	4	0	87.9359
CXCL14	chr5:134907518-134914529	4	536	Gencode, RefSeq, VEGA	100	4	0	312.691
CXCL16	chr17:4637876-4642716	5	1072	Gencode, RefSeq, VEGA	100	5	0	231.933
CXCL17	chr19:42933011-42947009	4	560	Gencode, RefSeq	100	4	0	291.891
CXCL2	chr4:74963448-74964862	4	524	Gencode, RefSeq, VEGA	100	4	0	278.02
CXCL3	chr4:74902954-74904353	4	524	Gencode, RefSeq, VEGA	100	4	0	120.924
CXCL5	chr4:74863329-74864323	4	545	Gencode, RefSeq, VEGA	100	4	0	153.747
CXCL6	chr4:74702443-74703383	4	561	Gencode, RefSeq, VEGA	100	4	0	97.0948
CXCL9	chr4:76924726-76928627	4	578	Gencode, RefSeq, VEGA	100	4	0	93.169
CXCR3	chrX:70836159-70838324	2	1391	Gencode, RefSeq, VEGA	100	2	0	219.075
CXCR4	chr2:136872414-136875655	2	1186	Gencode, RefSeq, VEGA	100	2	0	210.968
CXCR5	chr11:118754626-118765397	2	1219	Gencode, RefSeq	100	2	0	199.569
CXCR6	chr3:45987949-45989027	1	1079	Gencode, RefSeq, VEGA	100	1	0	232.809
CXCR7	chr2:237489084-237490222	1	1139	Gencode, RefSeq, VEGA	100	1	0	496.993
CYBA	chr16:88709736-88717446	6	888	Gencode, RefSeq	100	6	0	217.079
CYBB	chrX:37639306-37670195	13	2363	Gencode, RefSeq, VEGA	100	13	0	158.199
CYP1B1	chr2:38297840-38302556	2	1732	Gencode, RefSeq, VEGA	99.65	2	0	363.282
DCLRE1C	chr10:14941138-14996034	15	2978	Gencode, RefSeq, VEGA	100	15	0	136.918
DKC1	chrX:153991216-154005167	16	2382	Gencode, RefSeq, VEGA	100	16	0	166.29
DNAPK	chr8:48685750-48872711	87	16773	Gencode, RefSeq	100	87	0	149.42
DNMT3B	chr20:31350229-31395734	25	4226	Gencode, RefSeq, VEGA	100	25	0	275.022
DOCK8	chr9:214952-464244	50	9068	Gencode, RefSeq, VEGA	100	50	0	211.384
DUSP6	chr12:89743006-89745841	3	1296	Gencode, RefSeq	100	3	0	334.787
EBI3	chr19:4229523-4237110	5	940	Gencode, RefSeq	100	5	0	185.236
ECM1	chr1:150480661-150485968	10	2210	Gencode, RefSeq, VEGA	100	10	0	292.6
EDN1	chr6:12290838-12296325	5	889	Gencode, RefSeq, VEGA	100	5	0	216.872
EGF	chr4:110834467-110932636	24	4824	Gencode, RefSeq, VEGA	99.63	24	0	172.436
ELANE	chr19:852304-856189	5	1054	Gencode, RefSeq	100	5	0	177.699
ELK1	chr17:40312033-40332988	16	3854	Gencode, RefSeq	100	16	0	272.503
ELK1	chr3:19190187-19575616	18	4326	Gencode, RefSeq, VEGA	100	18	0	183.458
ELK1	chrX:47496203-47500865	5	1537	Gencode, RefSeq, VEGA	100	5	0	154.899
ELN	chr7:73442493-73483055	35	4227	Gencode, RefSeq, VEGA	99.72	34	1	274.337
ERAP1	chr5:96098879-96139654	20	3935	Gencode, RefSeq, VEGA	100	20	0	129.111
ERBB3	chr12:56474060-56495864	29	5615	Gencode, RefSeq	100	29	0	256.745
F11	chr19:53571305-53589554	5	2880	Gencode, RefSeq	99.06	5	0	215.987
F11	chr4:187188266-187209793	16	2737	Gencode, RefSeq, VEGA	100	16	0	173.992
FABP4	chr8:82391075-82395427	4	599	Gencode, RefSeq, VEGA	100	4	0	157.853
FADD	chr11:70049541-70052604	2	727	Gencode, RefSeq	100	2	0	272.196
FAS	chr17:80036994-80054346	42	9636	Gencode, RefSeq	100	42	0	234.69
FAS	chr10:90749201-90774232	10	1654	Gencode, RefSeq, VEGA	100	10	0	137.567
FASLG	chr1:172628317-172635181	4	1046	Gencode, RefSeq, VEGA	100	4	0	186.555
FCGR2A	chr1:161475233-161487963	7	1304	Gencode, RefSeq, VEGA	100	7	0	289.297
FCGR2B	chr1:161551203-161647368	11	1738	Gencode, RefSeq, VEGA	59.09	4	7	115.455
FCGR3A	chr1:161512777-161600909	7	1284	Gencode, RefSeq, VEGA	99.22	6	1	93.8593
FCRL5	chr1:157485367-157522177	19	4185	Gencode, RefSeq, VEGA	100	19	0	202.567
FECH	chr18:55217919-55253877	11	1840	Gencode, RefSeq, VEGA	100	11	0	144.713
FHL1	chrX:135251937-135292209	10	1746	Gencode, RefSeq, VEGA	100	10	0	151.811
FHL1	chr1:196621223-196716468	24	4921	Gencode, RefSeq, VEGA	99.72	24	0	63.1962
FIGF	chrX:15364230-15402093	7	1415	Gencode, RefSeq, VEGA	100	7	0	129.731
FLT3	chr13:28578164-28674672	25	4254	Gencode, RefSeq, VEGA	100	25	0	159.705
FOS	chr14:75745661-75748152	4	1343	Gencode, RefSeq	100	4	0	415.321
FOXN1	chr17:26850963-26864479	8	2347	Gencode, RefSeq, VEGA	100	8	0	234.354
FOXP3	chrX:49107770-49115722	11	2042	Gencode, RefSeq, VEGA	100	11	0	273.942
FPR1	chr19:52249170-52250272	1	1103	Gencode, RefSeq	100	1	0	440.633
FUCT1	chr11:45827328-45834198	3	1254	Gencode, RefSeq	100	3	0	387.596
FYB	chr5:39107520-39270698	21	3593	Gencode, RefSeq, VEGA	99.75	20	1	91.1499
FYN	chr6:111982917-112041279	12	2370	Gencode, RefSeq, VEGA	100	12	0	206.774
G6PC3	chr17:42148309-42153436	6	1341	Gencode, RefSeq	100	6	0	342.404
G6PD	chrX:153713644-153775110	18	3390	Gencode, RefSeq, VEGA	100	18	0	230.583
GATA2	chr3:128199837-128205899	5	1693	Gencode, RefSeq, VEGA	100	5	0	282.846
GFI1	chr1:92941561-92949069	6	1569	Gencode, RefSeq, VEGA	100	6	0	259.507
GHR	chr5:42424666-42719551	13	2648	Gencode, RefSeq, VEGA	100	13	0	115.341
GLP1R	chr6:39016592-39053874	13	2042	Gencode, RefSeq, VEGA	100	13	0	263.695
GRAP2	chr22:40297218-40367113	8	1486	Gencode, RefSeq, VEGA	100	8	0	215.723
GSK3A	chr19:42734921-42746642	11	2039	Gencode, RefSeq, VEGA	100	11	0	300.455
GZMB	chr14:25100252-25103493	6	1163	Gencode, RefSeq, VEGA	100	6	0	239.292
HAX1	chr1:154245175-154248202	7	1290	Gencode, RefSeq, VEGA	100	7	0	196.839
HCAR3	chr12:123200096-123201309	1	1214	RefSeq	99.18	1	0	223.075
ICAM1	chr19:10381811-10395988	7	1949	Gencode, RefSeq	100	7	0	313.155
ICAM3	chr19:10444508-10450315	7	1994	Gencode, RefSeq	100	7	0	367.659
ICOS	chr2:204801513-204824347	5	850	Gencode, RefSeq, VEGA	100	5	0	133.057
ID3	chr1:23885426-23885942	2	460	Gencode, RefSeq, VEGA	100	2	0	438.186
IDDM2	chr11:2168817-2182226	4	1018	Gencode, RefSeq, VEGA	100	4	0	333.513
IFI30	chr19:18284627-18288746	7	1103	Gencode, RefSeq	100	7	0	295.561
IFIH1	chr2:163123685-163174842	16	3922	Gencode, RefSeq, VEGA	99.85	16	0	115.559
IFNAR1	chr21:34697336-34727880	11	2224	Gencode, RefSeq, VEGA	100	11	0	71.878
IFNAR2	chr21:34602803-34648954	13	2537	Gencode, RefSeq, VEGA	100	13	0	117.865
IFNGR1	chr6:137519143-137540489	9	2021	Gencode, RefSeq, VEGA	100	9	0	96.8162
IFNGR2	chr21:34775825-34851135	10	1660	Gencode, RefSeq, VEGA	100	10	0	164.236
IGHA1	chr14:106173480-106175027	3	1212	Gencode, VEGA	100	3	0	511.976
IGHA2	chr14:106053249-106054757	3	1173	Gencode, VEGA	100	3	0	250.382
IGHE	chr14:106066378-106068090	4	1487	Gencode, VEGA	100	4	0	352.117
IGHG1	chr14:106204074-106209433	6	1508	Gencode, VEGA	92.77	5	1	156.389
IGHG2	chr14:106109515-106111152	4	1181	Gencode, VEGA	76.29	2	2	236.936
IGHG4	chr14:106090788-106092428	4	1184	Gencode, VEGA	85.14	3	1	395.078
IGHM	chr14:106320423-106322348	4	1562	Gencode, VEGA	100	4	0	292.703
IGKC	chr2:89156849-89157221	1	373	Gencode, VEGA	100	1	0	240.042
IGLL1	chr22:23915428-23922402	3	795	Gencode, RefSeq, VEGA	100	3	0	253.973
IKAROS	chr7:50358633-50468350	8	2325	Gencode, RefSeq, VEGA	100	8	0	196.329
IKBA	chr14:35871194-35873875	6	1254	Gencode, RefSeq, VEGA	100	6	0	216.333
IKBKB	chr8:42128864-42188974	24	4056	Gencode, RefSeq, VEGA	100	24	0	235.169
IKBKG	chrX:153770454-153792701	10	1964	Gencode, RefSeq, VEGA	41.96	3	7	49.7452
IL10	chr1:206941956-206945805	5	787	Gencode, RefSeq, VEGA	100	5	0	347.817
IL10RA	chr11:117857158-117870381	8	2144	Gencode, RefSeq	100	8	0	271.002
IL10RB	chr21:34638746-34668829	9	1498	Gencode, RefSeq, VEGA	100	9	0	326.46
IL11	chr19:55877350-55881703	5	850	Gencode, RefSeq	100	5	0	155.7
IL11RA	chr9:34655190-34661520	12	1873	Gencode, RefSeq, VEGA	100	12	0	198.056
IL12A	chr3:159706819-159713371	7	1112	Gencode, RefSeq, VEGA	100	7	0	161.755
IL12B	chr5:158743668-158753815	6	1287	Gencode, RefSeq, VEGA	100	6	0	219.762
IL12RB1	chr19:18170393-18197658	18	3014	Gencode, RefSeq	100	18	0	279.751
IL12RB2	chr1:67786027-67861797	15	3386	Gencode, RefSeq, VEGA	100	15	0	186.493
IL13	chr5:131993854-131995999	4	641	Gencode, RefSeq, VEGA	100	4	0	249.173
IL13RA1	chrX:117861577-117925842	12	2302	Gencode, RefSeq, VEGA	100	12	0	100.259
IL13RA2	chrX:114238618-114251857	9	1593	Gencode, RefSeq, VEGA	100	9	0	69.2259
IL15	chr4:142640593-142654026	8	928	Gencode, RefSeq, VEGA	100	8	0	81.3053
IL15RA	chr10:5991228-6019585	10	1657	Gencode, RefSeq, VEGA	100	10	0	398.985
IL16	chr15:81480695-81601164	23	5447	Gencode, RefSeq, VEGA	100	23	0	241.009
IL17A	chr6:52051205-52054115	3	618	Gencode, RefSeq, VEGA	100	3	0	191.185
IL17B	chr5:148753907-148758813	3	693	Gencode, RefSeq, VEGA	100	3	0	397.292
IL17C	chr16:88705025-88706505	3	744	Gencode, RefSeq	100	3	0	281.956
IL17D	chr13:21278116-21296118	2	709	Gencode, RefSeq, VEGA	100	2	0	93.9094
IL17F	chr6:52101704-52109252	3	642	Gencode, RefSeq, VEGA	100	3	0	313.338
IL17RA	chr22:17565957-17590735	13	3251	Gencode, RefSeq, VEGA	100	13	0	345.875
IL17RB	chr3:53880591-53899360	11	2059	Gencode, RefSeq, VEGA	100	11	0	272.515
IL17RC	chr3:9958975-9975302	19	3492	Gencode, RefSeq, VEGA	100	19	0	298.901
IL17RD	chr3:57130396-57199339	14	2974	Gencode, RefSeq, VEGA	99.33	14	0	210.513
IL17RE	chr3:9944275-9957516	17	3047	Gencode, RefSeq, VEGA	99.38	16	1	301.199
IL17REL	chr22:50435442-50439644	11	1561	Gencode, RefSeq, VEGA	100	11	0	255.065
IL18	chr11:112014294-112025801	5	832	Gencode, RefSeq	100	5	0	52.774
IL18BP	chr11:71711006-71712967	5	963	Gencode, RefSeq, VEGA	100	5	0	411.514
IL18R1	chr2:102979096-103013371	11	2233	Gencode, RefSeq, VEGA	100	11	0	98.0508
IL18RAP	chr2:103039713-103068666	10	2300	Gencode, RefSeq, VEGA	100	10	0	157.939
IL19	chr1:206972215-207015992	6	948	Gencode, RefSeq, VEGA	100	6	0	269.013
IL1A	chr2:113532619-113541372	6	1116	Gencode, RefSeq, VEGA	100	6	0	151.054
IL1B	chr2:113587913-113593831	6	1110	Gencode, RefSeq, VEGA	100	6	0	322.734
IL1F10	chr2:113830291-113832966	4	745	Gencode, RefSeq, VEGA	100	4	0	232.047
IL1F5	chr2:113816991-113820279	4	668	Gencode, RefSeq, VEGA	100	4	0	269.166
IL1F6	chr2:113763424-113766151	5	738	Gencode, RefSeq, VEGA	100	5	0	308.928
IL1F7	chr2:113670565-113676411	6	1024	Gencode, RefSeq, VEGA	100	6	0	254.74
IL1F8	chr2:113780226-113789311	6	1008	Gencode, RefSeq, VEGA	100	6	0	222.52
IL1F9	chr2:113736191-113742651	4	710	Gencode, RefSeq, VEGA	100	4	0	201.062
IL1R1	chr2:102774160-102793722	11	2337	Gencode, RefSeq, VEGA	100	11	0	106.425
IL1R2	chr2:102625013-102644879	8	1601	Gencode, RefSeq, VEGA	100	8	0	226.887
IL1RAP	chr3:190282054-190374421	12	3099	Gencode, RefSeq, VEGA	100	12	0	162.832
IL1RAPL1	chrX:28807436-29973962	10	2591	Gencode, RefSeq, VEGA	100	10	0	84.7686
IL1RAPL2	chrX:103903570-105011679	11	2618	Gencode, RefSeq, VEGA	100	11	0	121.764
IL1RL1	chr2:102954700-102968406	11	2408	Gencode, RefSeq, VEGA	99.92	11	0	138.414
IL1RL2	chr2:102803450-102855726	12	2408	Gencode, RefSeq, VEGA	100	12	0	207.072
IL1RN	chr2:113875571-113890473	6	907	Gencode, RefSeq, VEGA	100	6	0	290.224
IL2	chr4:123372882-123377620	4	662	Gencode, RefSeq, VEGA	100	4	0	91.1862
IL20	chr1:207039173-207041934	5	781	Gencode, RefSeq, VEGA	100	5	0	223.15
IL20RA	chr6:137322670-137365890	7	2063	Gencode, RefSeq, VEGA	100	7	0	156.744
IL20RB	chr3:136676931-136729090	10	1657	Gencode, RefSeq, VEGA	95.9	9	1	167.581
IL21	chr4:123533840-123542191	5	763	Gencode, RefSeq, VEGA	100	5	0	82.1421
IL21R	chr16:27414467-27460629	9	2133	Gencode, RefSeq, VEGA	100	9	0	277.036
IL22	chr12:68642554-68647253	5	790	Gencode, RefSeq	100	5	0	235.014
IL22RA1	chr1:24447270-24469597	7	2075	Gencode, RefSeq, VEGA	100	7	0	336.933
IL22RA2	chr6:137466736-137482911	6	1092	Gencode, RefSeq, VEGA	100	6	0	220.095
IL23A	chr12:56732804-56733913	4	770	Gencode, RefSeq	100	4	0	235.826
IL23R	chr1:67633779-67724836	12	2576	Gencode, RefSeq, VEGA	100	12	0	91.834
IL24	chr1:207071153-207076429	6	924	Gencode, RefSeq, VEGA	100	6	0	207.867
IL25	chr14:23842151-23845114	3	693	Gencode, RefSeq, VEGA	100	3	0	437.847
IL25	chr19:4657992-4670371	6	822	Gencode, RefSeq	100	6	0	244.127
IL26	chr12:68595600-68619561	5	766	Gencode, RefSeq	100	5	0	100.651
IL27	chr13:21278116-21296118	2	709	Gencode, RefSeq, VEGA	100	2	0	93.9094
IL27	chr16:28510947-28518157	5	982	Gencode, RefSeq, VEGA	100	5	0	239.189
IL27	chr19:4657992-4670371	6	822	Gencode, RefSeq	100	6	0	244.127
IL27RA	chr19:14142660-14163127	14	2611	Gencode, RefSeq	100	14	0	237.471
IL28A	chr19:39759184-39760678	6	903	Gencode, RefSeq	92.69	5	1	128.95
IL28B	chr19:39734247-39735632	5	841	Gencode, RefSeq	92.98	4	1	144.026
IL28RA	chr1:24483595-24513763	7	2045	Gencode, RefSeq, VEGA	100	7	0	266.65
IL29	chr19:39787037-39789181	5	853	Gencode, RefSeq	100	5	0	293.917
IL2RA	chr10:6054810-6104139	8	1219	Gencode, RefSeq, VEGA	100	8	0	309.382
IL2RB	chr22:37515108-37540237	10	2476	Gencode, RefSeq, VEGA	100	10	0	334.592
IL2RG	chrX:70327561-70331414	8	1617	Gencode, RefSeq, VEGA	100	8	0	177.84
IL3	chr5:131396375-131398509	5	709	Gencode, RefSeq, VEGA	100	5	0	334.49
IL31	chr12:122656934-122658744	3	645	Gencode, RefSeq	100	3	0	319.038
IL31RA	chr5:55147374-55218285	17	3436	Gencode, RefSeq, VEGA	99.71	17	0	206.867
IL32	chr16:3115788-3119381	5	955	Gencode, RefSeq	100	5	0	216.118
IL33	chr9:6241670-6256193	7	1163	Gencode, RefSeq, VEGA	100	7	0	150.966
IL34	chr16:70680826-70694115	6	1029	Gencode, RefSeq, VEGA	100	6	0	237.958
IL3RA	chrX:1460634-1501383	11	1687	Gencode, RefSeq, VEGA	3.73	0	11	0
IL3RA	chrY:1410634-1451383	11	1687	Gencode, RefSeq	3.2	0	11	0
IL4	chr5:132009718-132018304	4	662	Gencode, RefSeq, VEGA	100	4	0	302.799
IL4I1	chr19:50392902-50404999	8	2183	Gencode, RefSeq	100	8	0	316.039
IL4R	chr16:27351500-27375176	12	3128	Gencode, RefSeq, VEGA	100	12	0	266.978
IL5	chr5:131877478-131892432	5	697	Gencode, RefSeq, VEGA	100	5	0	116.506
IL5RA	chr3:3111884-3146693	12	1942	Gencode, RefSeq, VEGA	100	12	0	137.852
IL6	chr7:22766857-22771217	4	1127	Gencode, RefSeq, VEGA	100	4	0	156.641
IL6R	chr1:154378081-154437881	12	2167	Gencode, RefSeq, VEGA	100	12	0	231.304
IL6ST	chr5:55236885-55272131	17	3650	Gencode, RefSeq, VEGA	100	17	0	66.5953
IL7	chr8:79645923-79717182	7	954	Gencode, RefSeq, VEGA	100	7	0	101.606
IL7R	chr5:35857055-35876613	8	1956	Gencode, RefSeq, VEGA	100	8	0	185.449
IL8	chr4:74606351-74608206	4	504	Gencode, RefSeq, VEGA	100	4	0	84.443
IL8RA	chr2:218999500-219029959	2	2236	Gencode, RefSeq, VEGA	98.35	2	0	340.899
IL8RB	chr2:218999500-219000632	1	1133	Gencode, RefSeq, VEGA	96.73	1	0	371.28
IL9	chr5:135228055-135231530	5	685	Gencode, RefSeq, VEGA	100	5	0	130.78
IL9R	chrX:155227384-155240099	10	2289	Gencode, RefSeq, VEGA	22.85	0	10	0
IL9R	chrY:59330390-59343105	10	2289	Gencode, RefSeq	22.85	0	10	0
IRAK1	chrX:153276366-153285288	14	3245	Gencode, RefSeq, VEGA	100	14	0	214.184
IRAK2	chr3:10206614-10283937	13	2528	Gencode, RefSeq, VEGA	100	13	0	207.651
IRAK4	chr12:44161890-44180543	11	1933	Gencode, RefSeq	100	11	0	72.0401
IRF2	chr4:185309887-185350243	10	1805	Gencode, RefSeq, VEGA	100	10	0	232.362
IRF3	chr19:50162821-50168120	8	1819	Gencode, RefSeq	100	8	0	282.918
IRS2	chr13:110408626-110438425	2	4117	Gencode, RefSeq, VEGA	100	2	0	144.335
ITCH	chr20:32981593-33095624	24	3912	Gencode, RefSeq, VEGA	100	24	0	90.5844
ITGA2B	chr17:42449707-42466866	29	4803	Gencode, RefSeq	100	29	0	242.651
ITGAE	chr17:3618116-3704463	31	5090	Gencode, RefSeq	100	31	0	299.762
ITGAL	chr16:30484134-30533011	31	5063	Gencode, RefSeq	100	31	0	296.578
ITGAM	chr16:31271361-31343053	30	4962	Gencode, RefSeq	99.6	30	0	220.452
ITGB2	chr21:46306258-46330722	17	3414	Gencode, RefSeq, VEGA	100	17	0	417.296
ITK	chr5:156607964-156679713	18	2789	Gencode, RefSeq, VEGA	100	18	0	257.933
JAK3	chr19:17937527-17955251	23	4677	Gencode, RefSeq	100	23	0	277.689
JUN	chr1:59247722-59248767	1	1046	Gencode, RefSeq, VEGA	100	1	0	232.971
KIND3	chr11:63974812-63990989	14	2704	Gencode, RefSeq	100	14	0	342.416
KIR2DL3	chr19:55249986-55295290	12	2009	Gencode, RefSeq, VEGA	77.7	8	4	87.516
KLKB1	chr4:187130108-187179391	16	2918	Gencode, RefSeq, VEGA	100	16	0	154.28
KLRC2	chr12:10583691-10590335	9	1211	Gencode, RefSeq	63.91	4	5	34.0893
LAD1	chr1:201342350-201368642	13	2362	Gencode, RefSeq, VEGA	100	13	0	302.838
LAG3	chr12:6881994-6887581	8	2004	Gencode, RefSeq	100	8	0	241.155
LAMTOR2	chr1:156024656-156028225	4	653	Gencode, RefSeq	100	4	0	224.028
LAT1	chr16:28996158-87903053	21	3471	Gencode, RefSeq, VEGA	100	21	0	270.089
LBP	chr20:36974895-37005563	16	2284	Gencode, RefSeq, VEGA	100	16	0	274.897
LBP	chr3:39448294-184971835	15	4201	Gencode, RefSeq, VEGA	99.81	15	0	167.751
LBR	chr1:225590980-225611802	13	2548	Gencode, RefSeq, VEGA	100	13	0	137.584
LCK	chr1:32739774-32751342	11	2476	Gencode, RefSeq, VEGA	100	11	0	297.038
LCP2	chr5:169675676-169724640	21	2658	Gencode, RefSeq, VEGA	100	21	0	240.701
LECT2	chr5:135257992-135290547	5	860	Gencode, RefSeq, VEGA	100	5	0	158.394
LEPR	chr1:65886383-66102723	27	5579	Gencode, RefSeq, VEGA	100	27	0	93.3393
LIG1	chr19:48618881-48673561	29	4398	Gencode, RefSeq	99.8	29	0	299.542
LIG1	chr3:66430662-66550856	20	4354	Gencode, RefSeq, VEGA	100	20	0	1.47777
LIG4	chr13:108860856-108863641	1	2786	Gencode, RefSeq, VEGA	100	1	0	130.616
LILRB1	chr19:55085321-55148354	17	3034	Gencode, RefSeq, VEGA	96.77	16	1	218.079
LPIN2	chr18:2920266-2982792	20	3802	Gencode, RefSeq, VEGA	100	20	0	187.802
LRP2	chr2:169985148-170218934	79	17962	Gencode, RefSeq, VEGA	99.94	79	0	186.446
LRRC8A	chr9:131669419-131678675	2	2533	Gencode, RefSeq, VEGA	100	2	0	311.347
LTA	chr6:31540495-31541652	4	896	Gencode, RefSeq, VEGA	100	4	0	310.994
LTB	chr6:31548461-31550219	4	935	Gencode, RefSeq, VEGA	100	4	0	334.253
LTF	chr3:46477661-46509770	19	3120	Gencode, RefSeq, VEGA	100	19	0	296.773
LY96	chr8:74903653-74941314	5	733	Gencode, RefSeq, VEGA	100	5	0	59.7785
LYN	chr8:56854394-56922694	12	2139	Gencode, RefSeq, VEGA	100	12	0	122.266
LYST	chr1:235826215-235993742	52	14168	Gencode, RefSeq, VEGA	99.89	52	0	96.378
MAGT1	chrX:77084692-77151028	11	1669	Gencode, RefSeq, VEGA	98.62	10	1	84.1799
MALT1	chr18:56338851-56415099	17	3325	Gencode, RefSeq, VEGA	100	17	0	64.0885
MASP2	chr1:11086917-11107289	12	2675	Gencode, RefSeq, VEGA	100	12	0	321.438
MBL2	chr10:54527872-54531420	4	947	Gencode, RefSeq, VEGA	98.94	4	0	186.133
MC4R	chr18:58038559-58039607	1	1049	Gencode, RefSeq, VEGA	100	1	0	286.619
MCM4	chr8:48873680-48889363	16	3417	Gencode, RefSeq, VEGA	100	16	0	221.95
MEFV	chr16:3292174-3306612	12	3296	Gencode, RefSeq, VEGA	99.7	12	0	313.782
MKI67	chr10:129897429-129923956	14	10471	Gencode, RefSeq, VEGA	100	14	0	131.451
MMP14	chr14:23306002-23315273	10	2249	Gencode, RefSeq, VEGA	100	10	0	285.325
MMP3	chr11:102706832-102714302	11	2016	Gencode, RefSeq, VEGA	100	11	0	132.573
MMP8	chr11:102584054-102595611	11	1987	Gencode, RefSeq	100	11	0	153.064
MPO	chr17:56347992-56358144	11	2884	Gencode, RefSeq	100	11	0	275.948
MRE11A	chr11:94153266-94225992	21	3213	Gencode, RefSeq	100	21	0	80.3974
MS4A1	chr11:59856214-60235966	13	2279	Gencode, RefSeq	99.56	13	0	129.337
MSH6	chr2:48010348-48034024	10	4618	Gencode, RefSeq, VEGA	100	10	0	153.498
MVK	chr12:110012603-110034407	10	1691	Gencode, RefSeq	100	10	0	314.997
MYD88	chr3:38180128-38182802	5	1204	Gencode, RefSeq, VEGA	100	5	0	370.691
MYO5A	chr15:52605868-52821028	44	7879	Gencode, RefSeq, VEGA	100	44	0	148.404
NBN	chr1:44401304-44402462	3	932	Gencode, RefSeq, VEGA	100	3	0	221.838
NBN	chr8:90947785-90996814	18	3208	Gencode, RefSeq, VEGA	99.94	18	0	60.3754
NBS1	chr19:55481359-55512291	13	3915	Gencode, RefSeq	100	13	0	231.14
NBS1	chr8:90947785-90996814	18	3208	Gencode, RefSeq, VEGA	99.94	18	0	60.3751
NCF1	chr7:74188354-74203529	15	2538	Gencode, RefSeq, VEGA	39.8	2	13	44.7478
NCF2	chr1:183525228-183559573	15	2591	Gencode, RefSeq, VEGA	100	15	0	280.958
NCF4	chr22:37257189-37273890	10	1883	Gencode, RefSeq, VEGA	100	10	0	319.46
NCK1	chr3:136646819-136667320	4	1368	Gencode, RefSeq, VEGA	100	4	0	83.6447
NCR3	chr6:31556819-31560523	5	988	Gencode, RefSeq, VEGA	100	5	0	286.758
NEK1	chr4:170315636-170523806	34	5567	Gencode, RefSeq, VEGA	100	34	0	67.1169
NEU1	chr6:31827471-31830578	6	1548	Gencode, RefSeq, VEGA	100	6	0	227.161
NEU1	chr9:139562710-139566763	8	1222	Gencode, RefSeq, VEGA	100	8	0	208.062
NFAT5	chr16:69600180-69729299	14	5350	Gencode, RefSeq, VEGA	100	14	0	106.016
NFATC1	chr18:77156200-77287602	12	3598	Gencode, RefSeq, VEGA	99.72	12	0	233.035
NFATC2	chr20:50007739-50179193	12	3661	Gencode, RefSeq, VEGA	99.95	12	0	257.303
NFATC2IP	chr16:28962308-28975209	8	1660	Gencode, RefSeq, VEGA	100	8	0	311.411
NFATC3	chr16:68119560-68260399	12	4050	Gencode, RefSeq, VEGA	100	12	0	194.394
NFATC4	chr14:24834859-24846936	16	3985	Gencode, RefSeq, VEGA	100	16	0	208.695
NFKB1	chr4:103432065-103537776	24	4134	Gencode, RefSeq, VEGA	100	24	0	151.761
NFKBIA	chr14:35871194-35873875	6	1254	Gencode, RefSeq, VEGA	100	6	0	216.333
NHEJ1	chr2:219941017-220023109	8	1458	Gencode, RefSeq, VEGA	100	8	0	176.051
NHP2	chr5:177576689-177580843	5	865	Gencode, RefSeq, VEGA	100	5	0	213.896
NLRP12	chr19:54297278-54327453	13	3946	Gencode, RefSeq, VEGA	99.8	13	0	184.423
NLRP3	chr1:247582072-247611831	9	3561	Gencode, RefSeq, VEGA	100	9	0	311.938
NME1	chr17:49231710-49239231	5	850	Gencode, RefSeq, VEGA	100	5	0	195.932
NMI	chr17:1368995-1395806	35	4981	Gencode, RefSeq, VEGA	99.8	35	0	215.23
NMI	chr2:152127182-152139487	7	1274	Gencode, RefSeq, VEGA	100	7	0	43.8451
NOD1	chr7:30465229-30496562	11	3510	Gencode, RefSeq, VEGA	100	11	0	290.128
NOD2	chr16:50731130-50765755	13	3823	Gencode, RefSeq, VEGA	100	13	0	277.393
NOP10	chr15:34634144-34635299	2	295	Gencode, RefSeq, VEGA	100	2	0	216.746
NOS2	chr19:46417510-46417976	1	467	Gencode, RefSeq	100	1	0	328.611
NOS2	chr17:26084247-26125860	26	4762	Gencode, RefSeq, VEGA	98.09	25	1	285.615
NOS3	chr7:150690867-150711282	29	5409	Gencode, RefSeq, VEGA	99.65	29	0	239.308
NOS3	chr19:13988038-13991342	2	679	Gencode, RefSeq	100	2	0	262.907
NP	chr12:6776855-6788711	9	2217	Gencode, RefSeq	100	9	0	276.654
NP	chr19:51499290-51504448	5	1168	Gencode, RefSeq	100	5	0	306.931
NP	chr14:20937659-20944785	6	1170	Gencode, RefSeq, VEGA	100	6	0	239.087
NRAS	chr1:115251131-115258806	4	770	Gencode, RefSeq, VEGA	100	4	0	174.695
NTRK1	chr1:156785597-156851459	19	3472	Gencode, RefSeq, VEGA	100	19	0	310.614
OAS1	chr12:113344440-113369819	8	1921	Gencode, RefSeq	100	8	0	177.208
OAS2	chr12:113416389-113448314	11	2796	Gencode, RefSeq	99.36	11	0	215.25
OPRD1	chr1:29138871-29189820	3	1269	Gencode, RefSeq, VEGA	100	3	0	228.325
ORAI1	chr12:122064623-122079574	2	1012	Gencode, RefSeq	100	2	0	196.407
P2RX7	chr12:121570749-121622630	13	2546	Gencode, RefSeq	100	13	0	232.232
PAG1	chr8:81888754-81905487	6	1599	Gencode, RefSeq, VEGA	100	6	0	312.586
PAK1	chr19:14544309-14582621	23	4018	Gencode, RefSeq, VEGA	100	23	0	249.993
PAK1	chr11:77034157-77103590	16	2505	Gencode, RefSeq	100	16	0	161.641
PAPPA	chr9:118916427-119158920	22	5984	Gencode, RefSeq, VEGA	100	22	0	264.504
PBX2	chr6:32154134-32157717	9	1743	Gencode, RefSeq, VEGA	97.76	8	1	251.564
PDE4D	chr5:58270466-59481450	27	4899	Gencode, RefSeq, VEGA	100	27	0	114.058
PDK1	chr2:173420854-173460722	13	2028	Gencode, RefSeq, VEGA	100	13	0	101.908
PDK1	chr16:2587975-2647793	14	2489	Gencode, RefSeq, VEGA	54.52	5	9	76.2407
PF4	chr4:74846896-74847695	3	456	Gencode, RefSeq, VEGA	100	3	0	218.746
PF4V1	chr4:74719055-74719864	3	465	Gencode, RefSeq, VEGA	100	3	0	254.142
PIGA	chrX:15339603-15353660	6	1768	Gencode, RefSeq, VEGA	100	6	0	123.298
PIK3C2A	chr11:17111260-17191313	32	6661	Gencode, RefSeq	100	32	0	82.1859
PIK3C2B	chr1:204393760-204438955	35	6995	Gencode, RefSeq, VEGA	100	35	0	282.292
PIK3CD	chr1:9770489-9883816	42	8385	Gencode, RefSeq, VEGA	100	42	0	238.974
PIK3R3	chr1:46509320-46642168	12	2235	Gencode, RefSeq, VEGA	100	12	0	118.044
PMAIP1	chr18:57567385-57570105	3	561	Gencode, RefSeq, VEGA	100	3	0	182.944
PML	chr15:74287129-74337374	11	4208	Gencode, RefSeq, VEGA	100	11	0	279.658
PMS2	chr7:6013005-6048675	15	3339	Gencode, RefSeq, VEGA	73.82	9	6	67.4482
PNP	chr14:20937659-20944785	6	1170	Gencode, RefSeq, VEGA	100	6	0	239.086
PNP	chr17:42018271-42019047	3	438	Gencode, RefSeq	100	3	0	432.442
PPBP	chr4:74852964-74853845	3	537	Gencode, RefSeq, VEGA	100	3	0	134.807
PPT2	chr6:32121379-32135758	18	2840	Gencode, RefSeq, VEGA	100	18	0	191.116
PRF1	chr8:28206211-28218666	9	1992	Gencode, RefSeq, VEGA	100	9	0	354.712
PRF1	chr10:72357784-72360683	2	1768	Gencode, RefSeq, VEGA	100	2	0	453.871
PRKCD	chr3:53212414-53226307	17	2881	Gencode, RefSeq, VEGA	100	17	0	398.604
PRKDC	chr8:48685750-48872711	87	16773	Gencode, RefSeq	100	87	0	149.42
PSTPIP1	chr15:77287890-77329542	15	2035	Gencode, RefSeq	99.31	15	0	244.214
PTPN22	chr1:114357502-114414270	21	3526	Gencode, RefSeq, VEGA	100	21	0	94.9128
PTPN6	chr12:7055864-7070108	16	2749	Gencode, RefSeq	100	16	0	296.871
PTPRC	chr1:198608374-198725335	34	5800	Gencode, RefSeq, VEGA	97.78	33	1	93.5717
PTPRJ	chr11:48002440-48188939	26	5319	Gencode, RefSeq	100	26	0	162.202
PXDN	chr2:1637951-1748252	24	5762	Gencode, RefSeq, VEGA	100	24	0	303.809
PYPAF1	chr1:247582072-247611831	9	3561	Gencode, RefSeq, VEGA	100	9	0	307.976
RAB27A	chr15:55497680-55527157	5	916	Gencode, RefSeq, VEGA	100	5	0	127.188
RAB27B	chr18:52544792-52556669	5	907	Gencode, RefSeq, VEGA	100	5	0	183.062
RAC2	chr22:37622688-37640213	7	1083	Gencode, RefSeq, VEGA	100	7	0	310.864
RAD50	chr5:131892992-131978806	27	5561	Gencode, RefSeq, VEGA	99.39	26	1	89.6041
RAD54B	chr8:95384373-95479792	16	4433	Gencode, RefSeq, VEGA	100	16	0	65.1349
RAG1	chr11:36594830-36611965	2	3239	Gencode, RefSeq	100	2	0	196.507
RAG2	chr11:36614110-36615743	1	1634	Gencode, RefSeq	100	1	0	184.864
RAP2C	chrX:131348171-131351321	2	652	Gencode, RefSeq, VEGA	100	2	0	197.364
RASGRP2	chr11:64494749-64510363	16	2751	Gencode, RefSeq, VEGA	100	16	0	298.525
RELB	chr19:45504813-45541073	13	2420	Gencode, RefSeq, VEGA	100	13	0	260.658
RFX5	chr1:151314468-151318821	11	2473	Gencode, RefSeq, VEGA	99.72	10	1	209.974
RFXANK	chr19:19304731-19312553	8	1183	Gencode, RefSeq	100	8	0	258.43
RFXAP	chr13:37393470-37401915	3	969	Gencode, RefSeq, VEGA	100	3	0	98.367
RIPK2	chr8:90770264-90802669	12	2263	Gencode, RefSeq, VEGA	100	12	0	104.44
RNF168	chr3:196198665-196230069	6	2016	Gencode, RefSeq, VEGA	100	6	0	131.173
ROBLD3	chr1:156024656-156028225	4	653	Gencode, RefSeq, VEGA	100	4	0	224.028
ROR2	chr15:60789629-61521442	16	2832	Gencode, RefSeq, VEGA	100	16	0	172.486
ROR2	chr9:94456619-94712270	12	3627	Gencode, RefSeq, VEGA	100	12	0	265.609
RPP25	chr15:75248300-75248949	1	650	Gencode, RefSeq, VEGA	100	1	0	152.162
RUNX3	chr1:25228588-25291087	7	1659	Gencode, RefSeq, VEGA	100	7	0	226.957
SBDS	chr7:66453333-66460429	5	1007	Gencode, RefSeq, VEGA	98.51	5	0	76.7705
SELL	chr1:169660900-169680703	9	1608	Gencode, RefSeq, VEGA	100	9	0	123.769
SELP	chr1:169559361-169599337	16	3300	Gencode, RefSeq, VEGA	100	16	0	159.285
SELP	chr5:42800797-42810894	6	1618	Gencode, RefSeq, VEGA	100	6	0	87.1076
SERPINB13	chr18:61254303-61271255	11	1903	Gencode, RefSeq, VEGA	100	11	0	99.5377
SERPINB2	chr18:61558654-61570564	7	1598	Gencode, RefSeq, VEGA	100	7	0	149.357
SERPING1	chr11:57365617-57382079	7	1997	Gencode, RefSeq, VEGA	100	7	0	220.513
SH2D1A	chrX:123480468-123505266	5	674	Gencode, RefSeq, VEGA	100	5	0	105.884
SIGLEC1	chr20:3669133-3687800	21	6285	Gencode, RefSeq, VEGA	100	21	0	274.336
SIGLEC7	chr19:51645602-51656527	7	1754	Gencode, RefSeq	100	7	0	264.036
SLAMF1	chr1:160580042-160616760	9	1557	Gencode, RefSeq, VEGA	100	9	0	307.845
SLC35C1	chr11:45827328-45834198	3	1254	Gencode, RefSeq	100	3	0	387.596
SLC37A4	chr11:118895595-118900104	9	1807	RefSeq	100	9	0	324.487
SMAD4	chr18:48573392-48604862	13	2389	Gencode, RefSeq, VEGA	100	13	0	159.751
SMAD5	chr5:135489425-135522891	7	1824	Gencode, RefSeq, VEGA	100	7	0	84.289
SMAD7	chr18:46447717-46476819	4	1584	Gencode, RefSeq, VEGA	100	4	0	224.338
SMARCA2	chr9:2028998-2192764	35	6642	Gencode, RefSeq, VEGA	100	35	0	193.683
SMARCAL1	chr2:217279403-217347725	17	3772	Gencode, RefSeq, VEGA	100	17	0	266.628
SOD2	chr6:160103500-160114287	5	1179	Gencode, RefSeq, VEGA	100	5	0	194.537
SOS1	chr2:39212940-39347588	24	5244	Gencode, RefSeq, VEGA	99.69	24	0	70.7159
SP110	chr17:15134209-15164069	5	771	Gencode, RefSeq, VEGA	100	5	0	213.525
SP110	chr2:231033815-231086461	20	3220	Gencode, RefSeq, VEGA	100	20	0	213.484
SPINK5	chr5:147443583-147516579	36	5228	Gencode, RefSeq, VEGA	100	36	0	126.762
SRPX	chrX:38008939-38080721	11	2063	Gencode, RefSeq, VEGA	100	11	0	177.447
STAT1	chr2:191835404-191875122	26	3591	Gencode, RefSeq, VEGA	100	26	0	139.719
STAT2	chr12:56737148-56750380	23	3760	Gencode, RefSeq	100	23	0	254.927
STAT3	chr17:40467738-40500559	23	3463	Gencode, RefSeq, VEGA	100	23	0	205.79
STAT4	chr2:191894541-192012954	24	3536	Gencode, RefSeq, VEGA	100	24	0	114.695
STAT6	chr12:57490330-57502086	21	3594	Gencode, RefSeq	100	21	0	293.153
STIM1	chr11:3877476-4113053	13	3063	Gencode, RefSeq, VEGA	100	13	0	214.991
STX11	chr6:144507740-144508653	1	914	Gencode, RefSeq, VEGA	100	1	0	377.39
STXBP2	chr19:7702011-7712721	19	3761	Gencode, RefSeq	82.72	17	2	216.494
SYK	chr9:93606156-93657907	13	2558	Gencode, RefSeq, VEGA	100	13	0	275.77
TACR2	chr10:71164557-71176104	5	1447	Gencode, RefSeq, VEGA	100	5	0	245.894
TAP1	chr22:30793081-30818421	14	2244	Gencode, RefSeq, VEGA	100	14	0	223.141
TAP1	chr6:32813331-32821618	11	2977	Gencode, RefSeq, VEGA	100	11	0	366.434
TAP2	chr6:32782229-32806035	15	3267	Gencode, RefSeq, VEGA	99.69	15	0	326.288
TAP2	chr22:30845049-30867970	15	2216	Gencode, RefSeq, VEGA	100	15	0	227.568
TAPBP	chr6:33269512-33281843	8	2092	Gencode, RefSeq, VEGA	99.57	7	1	134.93
TAS2R42	chr12:11338574-11339568	1	995	Gencode, RefSeq	100	1	0	109.895
TAZ	chrX:153640156-153649368	10	1554	Gencode, RefSeq, VEGA	100	10	0	228.77
TAZ	chr3:149238567-149375118	9	1755	Gencode, RefSeq, VEGA	100	9	0	222.411
TCF4	chr10:114710491-114925756	18	3003	Gencode, RefSeq, VEGA	100	18	0	190.835
TCF4	chr18:52895431-53303153	25	3907	Gencode, RefSeq, VEGA	100	25	0	157.089
TEC	chr4:48139408-48230656	17	2748	Gencode, RefSeq, VEGA	99.82	17	0	138.117
TEC	chr9:102589028-102626174	7	2461	Gencode, RefSeq, VEGA	100	7	0	207.329
TERT	chr5:1253818-1295129	16	4199	Gencode, RefSeq, VEGA	100	16	0	277.792
TFRC	chr3:195754029-195803995	19	3311	Gencode, RefSeq, VEGA	100	19	0	122.465
THBD	chr20:23028389-23030334	1	1946	Gencode, RefSeq, VEGA	100	1	0	179.599
TLR1	chr4:38798067-38800477	1	2411	Gencode, RefSeq, VEGA	97.14	1	0	112.286
TLR10	chr4:38774751-38777236	1	2486	Gencode, RefSeq, VEGA	100	1	0	118.326
TLR2	chr4:154624035-154626439	1	2405	Gencode, RefSeq, VEGA	100	1	0	148.454
TLR3	chr4:186997749-187006079	4	2942	Gencode, RefSeq, VEGA	100	4	0	143.023
TLR4	chr9:120466726-120476951	3	2670	Gencode, RefSeq, VEGA	99.21	3	0	273.818
TLR5	chr1:223283772-223286398	1	2627	Gencode, RefSeq, VEGA	100	1	0	173.131
TLR6	chr4:38828679-38831119	1	2441	Gencode, RefSeq, VEGA	100	1	0	147.457
TLR7	chrX:12885673-12906802	2	3250	Gencode, RefSeq, VEGA	100	2	0	135.099
TLR8	chrX:12924801-12940310	3	3333	Gencode, RefSeq, VEGA	100	3	0	107.363
TLR9	chr3:52255208-52259570	2	3199	Gencode, RefSeq, VEGA	100	2	0	400.751
TMC6	chr17:76109204-76122938	22	3568	Gencode, RefSeq	99.89	22	0	212.052
TMC8	chr17:76127645-76137218	15	3003	Gencode, RefSeq	100	15	0	297.511
TNC	chr3:52485266-52488056	6	786	Gencode, RefSeq, VEGA	100	6	0	305.727
TNC	chr9:117782810-117853322	29	8515	Gencode, RefSeq, VEGA	99.6	29	0	243.895
TNF	chr6:31543494-31545339	4	902	Gencode, RefSeq, VEGA	100	4	0	292.346
TNFRSF10A	chr8:23049182-23082599	10	1907	Gencode, RefSeq, VEGA	100	10	0	207.639
TNFRSF13B	chr17:16836354-16875414	6	1294	Gencode, RefSeq, VEGA	100	6	0	256.672
TNFRSF13C	chr22:42321346-42322802	3	705	Gencode, RefSeq, VEGA	100	3	0	125.34
TNFRSF1A	chr12:6438453-6451005	11	2024	Gencode, RefSeq	98.32	10	1	190.072
TNFRSF1B	chr1:12227124-12267102	13	2097	Gencode, RefSeq, VEGA	100	13	0	323.366
TNFSF10	chr3:172224257-172241199	6	1212	Gencode, RefSeq, VEGA	100	6	0	163.361
TNIP1	chr5:150409606-150444681	18	3032	Gencode, RefSeq, VEGA	100	18	0	262.291
TRAF3	chr14:103336514-103372146	10	2207	Gencode, RefSeq	100	10	0	228.839
TREM1	chr6:41243838-41254418	4	984	Gencode, RefSeq, VEGA	100	4	0	310.984
TRIO	chr5:14143810-14531908	62	12689	Gencode, RefSeq, VEGA	100	62	0	208.139
TTC37	chr5:94800286-94882879	40	6695	Gencode, RefSeq, VEGA	100	40	0	62.1916
TUBB	chr6:3154072-30692199	9	3126	Gencode, RefSeq, VEGA	78.5	7	2	125.779
TYK2	chr19:10461485-10489107	23	5014	Gencode, RefSeq	100	23	0	271.546
UNC119	chr17:26874290-26879600	6	1104	Gencode, RefSeq, VEGA	100	6	0	224.444
UNC13D	chr17:73823526-73840443	33	5157	Gencode, RefSeq	100	33	0	296.732
UNC93B1	chr11:67758992-67771538	11	2343	Gencode, RefSeq	94.41	9	2	169.171
UNG	chr12:109535460-109547799	7	1397	Gencode, RefSeq	100	7	0	260.232
VAV1	chr19:6772794-6857143	27	3888	Gencode, RefSeq	100	27	0	251.867
VAV2	chr9:136629159-136857425	31	4204	Gencode, RefSeq, VEGA	100	31	0	283.481
VCAN	chr5:82779313-82876278	14	10930	Gencode, RefSeq, VEGA	99.95	14	0	151.45
VDR	chr12:48238504-58160849	20	4011	Gencode, RefSeq	100	20	0	327.857
VPS13B	chr8:100025992-100887919	63	15405	Gencode, RefSeq, VEGA	99.99	63	0	110.124
VWF	chr12:6058156-6232387	51	10992	Gencode, RefSeq	99.75	51	0	302.547
WAS	chrX:48542218-48549578	12	2109	Gencode, RefSeq, VEGA	100	12	0	172.665
WASL	chr7:123324548-123388813	12	2142	Gencode, RefSeq, VEGA	100	12	0	82.3085
WIPF1	chr2:175426804-175450326	9	2134	Gencode, RefSeq, VEGA	100	9	0	163.807
WWP1	chr8:87386255-87490329	25	4128	Gencode, RefSeq, VEGA	99.76	25	0	57.7053
XCL1	chr1:168545851-168550483	3	495	Gencode, RefSeq, VEGA	96.36	2	1	221.331
XCL2	chr1:168510165-168513227	3	495	Gencode, RefSeq, VEGA	86.06	2	1	83.3619
XCR1	chr3:46062413-46063464	1	1052	Gencode, RefSeq, VEGA	100	1	0	331.624
XIAP	chrX:123019488-123041056	6	1794	Gencode, RefSeq, VEGA	100	6	0	57.7177
ZAP70	chr2:98340475-98355986	13	2534	Gencode, RefSeq, VEGA	100	13	0	263.907
ZBTB24	chr6:109787029-109803254	6	2444	Gencode, RefSeq, VEGA	100	6	0	186.912

## Sheet: Table S4B
Supplementary table S4B Teorethical and obtained coverage of gene intervals in Haloplex platform panel 2
TargetID	Interval	Regions	Size	Databases	THERORETICAL			PRACTICAL
					Coverage	HighCoverage	LowCoverage	MEAN GENE COVERAGE
A2M	chr12:9220250-9268455	36	5304	CCDS, Ensembl, Gencode, RefSeq, VEGA	100.00	36	0	116.353
ABCA1	chr9:107546586-107665970	50	8167	CCDS, Ensembl, Gencode, RefSeq, VEGA	100.00	50	0	224.765
ABCB1	chr7:87133549-87229510	27	4383	CCDS, Ensembl, Gencode, RefSeq, VEGA	100.00	27	0	153.772
ACTB	chr7:5567369-5569449	7	1292	CCDS, Ensembl, Gencode, RefSeq, VEGA	98.07	6	1	329.692
ADA	chr20:43248465-43280258	12	1332	CCDS, Ensembl, Gencode, RefSeq, VEGA	100.00	12	0	232.94
ADORA1	chr1:203097960-203135038	3	1078	CCDS, Ensembl, Gencode, RefSeq, VEGA	100.00	3	0	548.008
ADORA2A	chr22:24829363-24837467	2	1279	CCDS, Ensembl, Gencode, RefSeq, VEGA	100.00	2	0	526.896
ADRB2	chr5:148206385-148207646	1	1262	CCDS, Ensembl, Gencode, RefSeq, VEGA	98.81	1	0	499.175
AGER	chr6:32148910-32152102	11	1739	CCDS, Ensembl, Gencode, RefSeq, VEGA	100.00	11	0	348.32
AGS	chr20:10620121-10654203	26	4957	CCDS, Ensembl, Gencode, RefSeq, VEGA	100.00	26	0	317.004
AGT	chr1:230838877-230846606	4	1538	CCDS, Ensembl, Gencode, RefSeq, VEGA	100.00	4	0	546.532
AICDA	chr12:8756870-8765373	5	701	CCDS, Ensembl, Gencode, RefSeq	100.00	5	0	215.595
AIRE	chr21:45705880-45717620	14	2206	CCDS, Ensembl, Gencode, RefSeq, VEGA	99.14	13	1	300.329
AK2	chr1:33476420-33502439	10	1030	CCDS, Ensembl, Gencode, RefSeq, VEGA	100.00	10	0	223.544
AKT	chr14:105235898-105259005	14	2184	CCDS, Ensembl, Gencode, RefSeq	99.31	14	0	424.978
ALB	chr4:74262821-74286848	16	2242	CCDS, Ensembl, Gencode, RefSeq, VEGA	94.29	14	2	91.4719
ANXA5	chr4:122589613-122617754	12	1221	CCDS, Ensembl, Gencode, RefSeq, VEGA	99.43	12	0	100.082
AP3B1	chr5:77298716-77590413	27	3847	CCDS, Ensembl, Gencode, RefSeq, VEGA	100.00	27	0	63.6349
APOB	chr2:21224592-21266827	30	14375	CCDS, Ensembl, Gencode, RefSeq, VEGA	100.00	30	0	208.534
APOE	chr19:45409059-45412517	4	1169	CCDS, Ensembl, Gencode, RefSeq, VEGA	100.00	4	0	382.272
APOL1	chr22:36649999-36662089	7	1666	CCDS, Ensembl, Gencode, RefSeq, VEGA	96.34	7	0	254.303
AR	chrX:66764979-66943693	11	3088	CCDS, Ensembl, Gencode, RefSeq, VEGA	100.00	11	0	159.031
ARMS2	chr10:124214234-124216459	2	364	CCDS, Ensembl, Gencode, RefSeq	100.00	2	0	260.364
ARPC1B	chr7:98983328-98992122	11	1381	CCDS, Ensembl, Gencode, RefSeq, VEGA	100.00	11	0	365.44
ARPC4	chr3:9834796-9852359	9	814	CCDS, Ensembl, Gencode, RefSeq, VEGA	100.00	9	0	342.66
ARPC5	chr1:183592582-183604804	5	580	CCDS, Ensembl, Gencode, RefSeq, VEGA	100.00	5	0	118.007
ATM	chr11:108098342-108236245	62	10411	CCDS, Ensembl, Gencode, RefSeq	99.76	61	1	80.3142
ATP6V0D2	chr8:87111198-87165216	8	1213	CCDS, Ensembl, Gencode, RefSeq, VEGA	100.00	8	0	130.911
AVPR1B	chr1:206224431-206231152	2	1315	Ensembl, Gencode, RefSeq, VEGA	100.00	2	0	366.501
BAX	chr19:49458176-49464941	7	1087	CCDS, Ensembl, Gencode, RefSeq, VEGA	99.72	7	0	423.007
BCL10	chr1:85733300-85742045	3	762	CCDS, Ensembl, Gencode, RefSeq, VEGA	100.00	3	0	202.513
BCL2	chr18:60795848-60985909	2	793	CCDS, Ensembl, Gencode, RefSeq, VEGA	100.00	2	0	253.988
BCL6	chr3:187440236-187451491	8	2281	CCDS, Ensembl, Gencode, RefSeq, VEGA	100.00	8	0	303.102
BCR	chr22:23523138-23657719	24	4421	CCDS, Ensembl, Gencode, RefSeq, VEGA	99.68	24	0	351.216
BLM	chr15:91290613-91358519	21	4840	CCDS, Ensembl, Gencode, RefSeq, VEGA	99.42	20	1	95.394
BLNK	chr10:97951719-98031165	19	1837	CCDS, Ensembl, Gencode, RefSeq, VEGA	96.68	18	1	157.079
BMP2	chr20:6750764-6759746	2	1231	CCDS, Ensembl, Gencode, RefSeq, VEGA	100.00	2	0	252.365
BMP4	chr14:54416740-54418950	2	1329	CCDS, Ensembl, Gencode, RefSeq, VEGA	100.00	2	0	343.268
BMPR1A	chr10:88635766-88683486	11	1819	CCDS, Ensembl, Gencode, RefSeq, VEGA	100.00	11	0	204.305
BRCA1	chr17:41197685-41277212	26	6259	CCDS, Ensembl, Gencode, RefSeq, VEGA	100.00	26	0	122.822
BTK	chrX:100604863-100645547	19	2462	CCDS, Ensembl, Gencode, RefSeq, VEGA	100.00	19	0	110.103
C16ORF57	chr16:58035378-58054159	7	938	VEGA	100.00	7	0	271.412
C1QA	chr1:22964100-22965910	2	778	CCDS, Ensembl, Gencode, RefSeq, VEGA	100.00	2	0	369.07
C1QB	chr1:22985940-22987889	2	802	CCDS, Ensembl, Gencode, RefSeq, VEGA	100.00	2	0	423.049
C1QC	chr1:22970507-22974286	2	778	CCDS, Ensembl, Gencode, RefSeq, VEGA	100.00	2	0	588.219
C1R	chr12:7187826-7244994	13	2283	Ensembl, Gencode, RefSeq	100.00	13	0	329.588
C1S	chr12:7169133-7177965	12	2387	CCDS, Ensembl, Gencode, RefSeq, VEGA	100.00	12	0	258.092
C2	chr6:31868834-31913144	20	2961	CCDS, Ensembl, Gencode, RefSeq, VEGA	98.68	19	1	340.338
C3	chr19:6677883-6720610	41	5855	CCDS, Ensembl, Gencode, RefSeq, VEGA	99.71	41	0	328.424
C4A	chr6:31949875-31970327	41	6063	Ensembl, Gencode, RefSeq, VEGA	100.00	41	0	45.5141
C4BPA	chr1:207286361-207318072	12	2063	CCDS, Ensembl, Gencode, RefSeq, VEGA	100.00	12	0	161.564
C4BPB	chr1:207262867-207273284	7	1177	CCDS, Ensembl, Gencode, RefSeq, VEGA	83.01	6	1	185.519
C5	chr9:123715007-123812534	41	5851	CCDS, Ensembl, Gencode, RefSeq, VEGA	100.00	41	0	88.5171
C5AR1	chr19:47813143-47824097	2	1093	CCDS, Ensembl, Gencode, RefSeq	100.00	2	0	294.124
C7	chr5:40909703-40981685	18	2892	CCDS, Ensembl, Gencode, RefSeq, VEGA	100.00	18	0	122.255
C8A	chr1:57320565-57383399	11	1975	CCDS, Ensembl, Gencode, RefSeq, VEGA	99.80	11	0	187.151
C8B	chr1:57395067-57431631	13	2099	CCDS, Ensembl, Gencode, RefSeq, VEGA	100.00	13	0	266.291
C8G	chr9:139839763-139841243	8	807	CCDS, Ensembl, Gencode, RefSeq, VEGA	100.00	8	0	450.101
C9	chr5:39285291-39364576	11	1900	CCDS, Ensembl, Gencode, RefSeq, VEGA	97.53	10	1	130.184
CABIN1	chr22:24431956-24574174	37	7424	CCDS, Ensembl, Gencode, RefSeq, VEGA	100.00	37	0	306.148
CAPG	chr2:85622006-85629278	9	1227	CCDS, Ensembl, Gencode, RefSeq, VEGA	100.00	9	0	406.199
CARD11	chr7:2946262-2998150	24	3945	CCDS, Ensembl, Gencode, RefSeq, VEGA	100.00	24	0	405.844
CARD6	chr5:40841475-40860201	4	3286	CCDS, Ensembl, Gencode, RefSeq, VEGA	100.00	4	0	131.96
CARD9	chr9:139258567-139266540	15	1980	CCDS, Ensembl, Gencode, RefSeq, VEGA	100.00	15	0	371.343
CASP10	chr2:202050491-202093816	11	2000	CCDS, Ensembl, Gencode, RefSeq, VEGA	100.00	11	0	205.601
CASP3	chr4:185550416-185559617	6	954	CCDS, Ensembl, Gencode, RefSeq, VEGA	95.60	5	1	64.5873
CASP8	chr2:202122945-202152207	13	2148	CCDS, Ensembl, Gencode, RefSeq, VEGA	100.00	13	0	233.687
CCL1	chr17:32687568-32690190	3	351	CCDS, Ensembl, Gencode, RefSeq, VEGA	100.00	3	0	284.932
CCL11	chr17:32612818-32614719	3	354	CCDS, Ensembl, Gencode, RefSeq, VEGA	100.00	3	0	186.301
CCL13	chr17:32683536-32685160	3	357	CCDS, Ensembl, Gencode, RefSeq, VEGA	100.00	3	0	266.815
CCL14	chr17:34310827-34313695	4	559	CCDS, Ensembl, Gencode, RefSeq, VEGA	100.00	4	0	265.943
CCL15	chr17:34324793-34328541	4	422	CCDS, Ensembl, Gencode, RefSeq, VEGA	100.00	4	0	246.525
CCL16	chr17:34304592-34308466	4	529	CCDS, Ensembl, Gencode, RefSeq, VEGA	100.00	4	0	325.648
CCL17	chr16:57447835-57449783	3	345	CCDS, Ensembl, Gencode, RefSeq, VEGA	97.97	3	0	400.795
CCL18	chr17:34391693-34398411	3	330	CCDS, Ensembl, Gencode, RefSeq, VEGA	100.00	3	0	248.988
CCL19	chr9:34689806-34691146	4	416	CCDS, Ensembl, Gencode, RefSeq, VEGA	100.00	4	0	280.661
CCL2	chr17:32582359-32583856	3	364	CCDS, Ensembl, Gencode, RefSeq, VEGA	100.00	3	0	389.619
CCL20	chr2:228678618-228681809	4	371	CCDS, Ensembl, Gencode, RefSeq, VEGA	100.00	4	0	85.8573
CCL21	chr9:34709381-34710073	4	489	CCDS, Ensembl, Gencode, RefSeq, VEGA	100.00	4	0	172.581
CCL22	chr16:57392719-57397510	3	342	CCDS, Ensembl, Gencode, RefSeq, VEGA	100.00	3	0	333.693
CCL23	chr17:34340227-34344944	4	498	CCDS, Ensembl, Gencode, RefSeq, VEGA	100.00	4	0	290.638
CCL24	chr7:75441104-75443043	3	420	CCDS, Ensembl, Gencode, RefSeq, VEGA	100.00	3	0	293.796
CCL25	chr19:8117924-8127119	5	553	CCDS, Ensembl, Gencode, RefSeq, VEGA	100.00	5	0	332.211
CCL26	chr7:75399001-75401504	3	345	CCDS, Ensembl, Gencode, RefSeq, VEGA	100.00	3	0	270.692
CCL27	chr9:34661931-34662640	3	399	CCDS, Ensembl, Gencode, RefSeq, VEGA	98.50	3	0	276.954
CCL28	chr5:43381952-43412428	4	562	CCDS, Ensembl, Gencode, RefSeq, VEGA	100.00	4	0	188.42
CCL3	chr17:34416008-34417414	3	339	CCDS, Ensembl, Gencode, RefSeq, VEGA	76.40	2	1	337.723
CCL3L1	chr17:34522675-34625656	6	734	CCDS, Ensembl, Gencode, RefSeq, VEGA	69.75	4	2	85.5969
CCL4	chr17:34431289-34432715	3	339	CCDS, Ensembl, Gencode, RefSeq, VEGA	92.04	2	1	147.809
CCL4L1	chr17:34538534-34641547	8	928	Ensembl, Gencode, RefSeq	90.62	5	3	41.201
CCL5	chr17:34199264-34207319	4	545	CCDS, Ensembl, Gencode, RefSeq, VEGA	100.00	4	0	206.41
CCL7	chr17:32597270-32598831	3	443	CCDS, Ensembl, Gencode, RefSeq, VEGA	100.00	3	0	165.369
CCL8	chr17:32646481-32647936	3	390	CCDS, Ensembl, Gencode, RefSeq, VEGA	100.00	3	0	172.247
CCND3	chr6:41903579-41909397	6	1151	CCDS, Ensembl, Gencode, RefSeq, VEGA	100.00	6	0	291.73
CCNE2	chr8:95893850-95906459	12	1554	CCDS, Ensembl, Gencode, RefSeq, VEGA	100.00	12	0	111.011
CCR1	chr3:46244727-46245814	1	1088	CCDS, Ensembl, Gencode, RefSeq, VEGA	100.00	1	0	302.608
CCR10	chr17:40831561-40833851	2	1129	CCDS, Ensembl, Gencode, RefSeq, VEGA	100.00	2	0	243.66
CCR2	chr3:46399009-46401361	2	1307	CCDS, Ensembl, Gencode, RefSeq, VEGA	100.00	2	0	222.423
CCR3	chr3:46305885-46307727	2	1171	CCDS, Ensembl, Gencode, RefSeq, VEGA	100.00	2	0	268.899
CCR4	chr3:32994905-32996007	1	1103	CCDS, Ensembl, Gencode, RefSeq, VEGA	100.00	1	0	296.771
CCR5	chr3:46414384-46415462	1	1079	CCDS, Ensembl, Gencode, RefSeq, VEGA	100.00	1	0	244.683
CCR6	chr6:167549613-167550853	2	1165	CCDS, Ensembl, Gencode, RefSeq, VEGA	100.00	2	0	99.6192
CCR7	chr17:38710984-38721671	3	1197	CCDS, Ensembl, Gencode, RefSeq, VEGA	100.00	3	0	410.479
CCR8	chr3:39373813-39374900	1	1088	CCDS, Ensembl, Gencode, RefSeq, VEGA	100.00	1	0	206.873
CCR9	chr3:45936416-45943400	3	1256	CCDS, Ensembl, Gencode, RefSeq, VEGA	100.00	3	0	193.995
CD19	chr16:28943312-28950294	14	1954	CCDS, Ensembl, Gencode, RefSeq, VEGA	100.00	14	0	291.809
CD1D	chr1:158150882-158153950	6	1128	CCDS, Ensembl, Gencode, RefSeq, VEGA	100.00	6	0	333.43
CD1E	chr1:158323255-158326696	7	1484	CCDS, Ensembl, Gencode, RefSeq, VEGA	100.00	7	0	217.071
CD207	chr2:71058171-71062916	6	1107	Ensembl, Gencode, RefSeq, VEGA	100.00	6	0	403.998
CD21	chr1:207627739-207658924	19	4229	CCDS, Ensembl, Gencode, RefSeq, VEGA	100.00	19	0	162.316
CD22	chr19:35822934-35837610	13	2805	CCDS, Ensembl, Gencode, RefSeq	99.36	12	1	393.585
CD247	chr1:167400908-167487712	8	655	CCDS, Ensembl, Gencode, RefSeq, VEGA	100.00	8	0	282.062
CD27	chr12:6554252-6560568	6	903	CCDS, Ensembl, Gencode, RefSeq	100.00	6	0	468.941
CD28	chr2:204571237-204599645	5	857	CCDS, Ensembl, Gencode, RefSeq, VEGA	100.00	5	0	237.531
CD3D	chr11:118209867-118213332	6	704	CCDS, Ensembl, Gencode, RefSeq	100.00	6	0	315.644
CD3E	chr11:118175658-118186267	8	784	CCDS, Ensembl, Gencode, RefSeq	100.00	8	0	165.284
CD3G	chr11:118215129-118223194	6	713	CCDS, Ensembl, Gencode, RefSeq	100.00	6	0	153.873
CD4	chr12:6909295-6928505	10	1652	CCDS, Ensembl, Gencode, RefSeq	100.00	10	0	252.301
CD40	chr20:44746973-44757689	9	1054	CCDS, Ensembl, Gencode, RefSeq, VEGA	100.00	9	0	371.698
CD40LG	chrX:135730398-135741584	5	886	CCDS, Ensembl, Gencode, RefSeq, VEGA	100.00	5	0	69.1391
CD5	chr11:60870023-60893321	10	1688	CCDS, Ensembl, Gencode, RefSeq	100.00	10	0	320.952
CD53	chr1:111434021-111441827	7	800	CCDS, Ensembl, Gencode, RefSeq, VEGA	100.00	7	0	252.086
CD55	chr1:207495101-207533024	16	2089	CCDS, Ensembl, Gencode, RefSeq, VEGA	99.66	16	0	139.209
CD59	chr11:33719965-33744001	6	735	CCDS, Ensembl, Gencode, RefSeq	99.05	6	0	299.99
CD6	chr11:60739328-60786800	14	2355	CCDS, Ensembl, Gencode, RefSeq	99.62	14	0	238.721
CD79A	chr19:42381365-42385057	4	1006	CCDS, Ensembl, Gencode, RefSeq	100.00	4	0	238.48
CD79B	chr17:62006576-62009631	6	813	CCDS, Ensembl, Gencode, RefSeq	100.00	6	0	298.073
CD80	chr3:119246608-119276585	5	967	CCDS, Ensembl, Gencode, RefSeq, VEGA	100.00	5	0	170.426
CD81	chr11:2398770-2418106	13	1539	CCDS, Ensembl, Gencode, RefSeq, VEGA	99.16	12	1	401.753
CD86	chr3:121774327-121838391	7	1130	CCDS, Ensembl, Gencode, RefSeq, VEGA	100.00	7	0	193.126
CD8A	chr2:87013033-87018081	6	951	CCDS, Ensembl, Gencode, RefSeq, VEGA	100.00	6	0	298.102
CDC21	chr8:48873680-48889363	16	3417	CCDS, Ensembl, Gencode, RefSeq, VEGA	100.00	16	0	343.788
CDC42	chr1:22404962-22418020	7	982	CCDS, Ensembl, Gencode, RefSeq, VEGA	100.00	7	0	115.297
CDH17	chr8:95140458-95206923	17	2839	CCDS, Ensembl, Gencode, RefSeq, VEGA	100.00	17	0	146.792
CDKN1B	chr12:12870764-12874151	3	800	CCDS, Ensembl, Gencode, RefSeq, VEGA	100.00	3	0	225.831
CDKN2A	chr9:21968198-21994463	6	1248	CCDS, Ensembl, Gencode, RefSeq, VEGA	100.00	6	0	339.628
CEBPE	chr14:23586686-23588310	2	886	CCDS, Ensembl, Gencode, RefSeq, VEGA	100.00	2	0	407.821
CECR1	chr22:17662363-17690577	10	1766	CCDS, Ensembl, Gencode, RefSeq, VEGA	100.00	10	0	429.138
CEP110	chr9:123850595-123939474	43	7973	VEGA	99.86	43	0	131.683
CFB	chr6:31895520-31919817	33	4816	CCDS, Ensembl, Gencode, RefSeq, VEGA	100.00	33	0	312.465
CFD	chr19:859680-863248	5	883	CCDS, Ensembl, Gencode, RefSeq	100.00	5	0	333.654
CFH	chr1:196621238-196716453	23	4170	CCDS, Ensembl, Gencode, RefSeq, VEGA	100.00	23	0	76.0735
CFHR1	chr1:196788965-196801139	6	1113	CCDS, Ensembl, Gencode, RefSeq, VEGA	98.92	6	0	44.1916
CFI	chr4:110662039-110723137	14	2060	CCDS, Ensembl, Gencode, RefSeq, VEGA	98.40	12	2	84.2978
CFP	chrX:47483664-47489253	10	1684	CCDS, Ensembl, Gencode, RefSeq, VEGA	100.00	10	0	236.776
CFTR	chr7:117120139-117355923	28	5135	CCDS, Ensembl, Gencode, RefSeq, VEGA	100.00	28	0	104.579
chr3:169482399-169482848	chr3:169482399-169482848	1	450	CustomRegion	100.00	1	0	288.952
chr9:35657750-35658015	chr9:35657750-35658015	1	266	CustomRegion	100.00	1	0	190.016
CHUK	chr10:101949345-101989299	21	2658	CCDS, Ensembl, Gencode, RefSeq, VEGA	100.00	21	0	109.801
CIB1	chr15:90773706-90777127	7	836	CCDS, Ensembl, Gencode, RefSeq, VEGA	100.00	7	0	422.314
CIITA	chr16:10971178-11017170	20	3880	CCDS, Ensembl, Gencode, RefSeq, VEGA	100.00	20	0	369.089
CLEC16A	chr16:11038565-11272557	27	4103	CCDS, Ensembl, Gencode, RefSeq, VEGA	100.00	27	0	296.046
CLEC7A	chr12:10271047-10282691	9	1302	CCDS, Ensembl, Gencode, RefSeq, VEGA	100.00	9	0	97.6573
CORO1A	chr16:30194338-30200295	11	1714	CCDS, Ensembl, Gencode, RefSeq, VEGA	100.00	11	0	371.968
CR1	chr1:207669603-207812764	47	8428	CCDS, Ensembl, Gencode, RefSeq, VEGA	75.69	30	17	84.1355
CRP	chr1:159683305-159684285	2	715	CCDS, Ensembl, Gencode, RefSeq, VEGA	98.60	2	0	377.176
CSF1	chr1:110452980-110467821	9	1905	CCDS, Ensembl, Gencode, RefSeq, VEGA	100.00	9	0	399.534
CSF3R	chr1:36931687-36945107	16	3018	CCDS, Ensembl, Gencode, RefSeq, VEGA	100.00	16	0	310.117
CTLA4	chr2:204732656-204737545	4	752	CCDS, Ensembl, Gencode, RefSeq, VEGA	100.00	4	0	191.865
CTPS1	chr1:41447649-41475927	18	2209	CCDS, Ensembl, Gencode, RefSeq	100.00	18	0	166.236
CTSC	chr11:88027164-88070927	11	1775	CCDS, Ensembl, Gencode, RefSeq	99.44	11	0	176.026
CTSS	chr1:150705512-150737249	8	1277	CCDS, Ensembl, Gencode, RefSeq, VEGA	96.48	7	1	85.8672
CX3CL1	chr16:57406471-57416954	3	1272	CCDS, Ensembl, Gencode, RefSeq, VEGA	100.00	3	0	391.161
CX3CR1	chr3:39306923-39323196	2	1204	CCDS, Ensembl, Gencode, RefSeq, VEGA	100.00	2	0	341.457
CXCL1	chr4:74735178-74736263	4	404	CCDS, Ensembl, Gencode, RefSeq, VEGA	100.00	4	0	358.339
CXCL10	chr4:76943073-76944594	4	377	CCDS, Ensembl, Gencode, RefSeq, VEGA	100.00	4	0	121.978
CXCL11	chr4:76955896-76957150	4	405	CCDS, Ensembl, Gencode, RefSeq, VEGA	97.78	4	0	116.821
CXCL12	chr10:44793329-44880463	8	907	CCDS, Ensembl, Gencode, RefSeq, VEGA	100.00	8	0	230.999
CXCL13	chr4:78527010-78532203	4	410	CCDS, Ensembl, Gencode, RefSeq, VEGA	100.00	4	0	154.061
CXCL14	chr5:134907533-134914514	4	416	CCDS, Ensembl, Gencode, RefSeq, VEGA	100.00	4	0	213.698
CXCL16	chr17:4637891-4642701	5	922	CCDS, Ensembl, Gencode, RefSeq, VEGA	100.00	5	0	313.17
CXCL17	chr19:42933026-42946994	4	457	CCDS, Ensembl, Gencode, RefSeq	100.00	4	0	245.188
CXCL2	chr4:74963463-74964847	4	404	CCDS, Ensembl, Gencode, RefSeq, VEGA	100.00	4	0	291.93
CXCL3	chr4:74902969-74904338	4	404	CCDS, Ensembl, Gencode, RefSeq, VEGA	100.00	4	0	174.672
CXCL5	chr4:74863344-74864308	4	425	CCDS, Ensembl, Gencode, RefSeq, VEGA	100.00	4	0	233.198
CXCL6	chr4:74702458-74703368	4	441	CCDS, Ensembl, Gencode, RefSeq, VEGA	100.00	4	0	266.591
CXCL9	chr4:76924741-76928612	4	458	CCDS, Ensembl, Gencode, RefSeq, VEGA	100.00	4	0	58.6494
CXCR3	chrX:70836205-70838309	2	1300	CCDS, Ensembl, Gencode, RefSeq, VEGA	100.00	2	0	229.701
CXCR4	chr2:136872429-136875640	2	1126	CCDS, Ensembl, Gencode, RefSeq, VEGA	100.00	2	0	259.783
CXCR5	chr11:118754641-118765382	2	1159	CCDS, Ensembl, Gencode, RefSeq	100.00	2	0	232.396
CXCR6	chr3:45987964-45989012	1	1049	CCDS, Ensembl, Gencode, RefSeq, VEGA	99.24	1	0	240.969
CXCR7	chr2:237489099-237490207	1	1109	CCDS, VEGA	100.00	1	0	559.048
CYBA	chr16:88709751-88717431	9	1191	CCDS, Ensembl, Gencode, RefSeq	100.00	9	0	373.031
CYBB	chrX:37639321-37670180	13	1973	CCDS, Ensembl, Gencode, RefSeq, VEGA	99.75	13	0	96.2554
CYP1B1	chr2:38297855-38302541	2	1672	CCDS, Ensembl, Gencode, RefSeq, VEGA	99.52	2	0	409.96
DCLRE1C	chr10:14941153-14996019	15	2528	CCDS, Ensembl, Gencode, RefSeq, VEGA	100.00	15	0	194.89
DKC1	chrX:153991231-154005152	16	1906	CCDS, Ensembl, Gencode, RefSeq, VEGA	100.00	16	0	148.406
DNAPK	chr8:48686709-48872711	86	16686	Ensembl, Gencode, RefSeq	99.74	85	1	222.421
DNMT3B	chr20:31367912-31395719	23	3058	CCDS, Ensembl, Gencode, RefSeq, VEGA	100.00	23	0	288.076
DOCK2	chr5:169064321-169509872	54	6672	CCDS, Ensembl, Gencode, RefSeq, VEGA	100.00	54	0	292.982
DOCK8	chr9:214967-464229	51	7688	CCDS, Ensembl, Gencode, RefSeq, VEGA	99.21	50	1	198.948
DUSP6	chr12:89743021-89745826	3	1231	CCDS, Ensembl, Gencode, RefSeq	100.00	3	0	404.651
E2A	chr19:1611681-1650272	18	3353	CCDS, Ensembl, Gencode, RefSeq	99.91	18	0	310.845
EBI3	chr19:4229538-4237095	5	790	CCDS, Ensembl, Gencode, RefSeq	100.00	5	0	309.93
ECM1	chr1:150480676-150485953	10	1910	CCDS, Ensembl, Gencode, RefSeq, VEGA	100.00	10	0	430.188
EDN1	chr6:12290853-12296310	5	739	CCDS, Ensembl, Gencode, RefSeq, VEGA	100.00	5	0	144.261
EGF	chr4:110834482-110932621	24	4104	CCDS, Ensembl, Gencode, RefSeq, VEGA	98.17	23	1	173.929
ELANE	chr19:852319-856174	5	904	CCDS, Ensembl, Gencode, RefSeq	100.00	5	0	200.119
ELK1	chrX:47496218-47500850	5	1387	CCDS, Ensembl, Gencode, RefSeq, VEGA	100.00	5	0	260.031
ELN	chr7:73442508-73483040	35	3177	CCDS, Ensembl, Gencode, RefSeq, VEGA	100.00	35	0	325.449
ERAP1	chr5:96098894-96139639	20	3335	CCDS, Ensembl, Gencode, RefSeq, VEGA	100.00	20	0	144.207
ERBB3	chr12:56474075-56495849	28	4846	CCDS, Ensembl, Gencode, RefSeq	100.00	28	0	319.765
EVER1	chr17:76109204-76122938	19	3411	CCDS, Ensembl, Gencode, RefSeq	100.00	19	0	574.223
EVER2	chr17:76127645-76137218	15	3115	CCDS, Ensembl, Gencode, RefSeq	100.00	15	0	687.208
F11	chr4:187188281-187209778	16	2257	CCDS, Ensembl, Gencode, RefSeq, VEGA	99.29	15	1	186.99
FABP4	chr8:82391090-82395412	4	479	CCDS, Ensembl, Gencode, RefSeq, VEGA	100.00	4	0	111.014
FADD	chr11:70049556-70052589	2	667	CCDS, Ensembl, Gencode, RefSeq	100.00	2	0	403.545
FAS	chr10:90750624-90774217	9	1207	CCDS, Ensembl, Gencode, RefSeq, VEGA	100.00	9	0	120.417
FASLG	chr1:172628332-172635166	4	926	CCDS, Ensembl, Gencode, RefSeq, VEGA	100.00	4	0	171.698
FCGR2A	chr1:161475248-161489767	8	1226	CCDS, Ensembl, Gencode, RefSeq, VEGA	100.00	8	0	256.095
FCGR2B	chr1:161551218-161647353	11	1345	CCDS, Ensembl, Gencode, RefSeq, VEGA	99.85	11	0	176.04
FCGR3A	chr1:161512792-161600894	7	1074	CCDS, Ensembl, Gencode, RefSeq, VEGA	100.00	7	0	275.273
FCRL5	chr1:157485382-157522162	19	3615	CCDS, Ensembl, Gencode, RefSeq, VEGA	100.00	19	0	231.511
FECH	chr18:55217934-55253862	13	1632	CCDS, Ensembl, Gencode, RefSeq, VEGA	100.00	13	0	148.116
FHL1	chrX:135278952-135292194	8	1312	CCDS, Ensembl, Gencode, RefSeq, VEGA	100.00	8	0	137.377
FIGF	chrX:15364245-15402078	7	1205	CCDS, Ensembl, Gencode, RefSeq, VEGA	100.00	7	0	98.0463
FLT3	chr13:28578179-28674657	25	3504	CCDS, Ensembl, Gencode, RefSeq, VEGA	100.00	25	0	138.986
FOS	chr14:75745676-75748137	4	1373	CCDS, Ensembl, Gencode, RefSeq	100.00	4	0	431.151
FOXN1	chr17:26850978-26864464	8	2107	CCDS, Ensembl, Gencode, RefSeq, VEGA	100.00	8	0	401.157
FOXP3	chrX:49107785-49115707	11	1712	CCDS, Ensembl, Gencode, RefSeq, VEGA	100.00	11	0	260.154
FPR1	chr19:52249185-52250257	1	1073	CCDS, Ensembl, Gencode, RefSeq	100.00	1	0	361.641
FUCT1	chr11:45827328-45832911	2	1195	CCDS, Ensembl, Gencode, RefSeq	100.00	2	0	646.966
FYB	chr5:39107535-39270683	19	2900	CCDS, Ensembl, Gencode, RefSeq, VEGA	99.69	18	1	81.7145
FYN	chr6:111982932-112041264	12	2010	CCDS, Ensembl, Gencode, RefSeq, VEGA	100.00	12	0	260.481
G6PC3	chr17:42148324-42153421	7	1186	CCDS, Ensembl, Gencode, RefSeq	100.00	7	0	272.34
G6PD	chrX:153760205-153775095	13	2039	CCDS, Ensembl, Gencode, RefSeq, VEGA	100.00	13	0	284.691
GATA2	chr3:128199852-128205884	5	1543	CCDS, Ensembl, Gencode, RefSeq, VEGA	99.55	5	0	443.41
GFI1	chr1:92941576-92949054	6	1389	CCDS, Ensembl, Gencode, RefSeq, VEGA	100.00	6	0	359.72
GHR	chr5:42424681-42719536	12	2231	CCDS, Ensembl, Gencode, RefSeq, VEGA	100.00	12	0	101.33
GLP1R	chr6:39016607-39053859	13	1652	CCDS, Ensembl, Gencode, RefSeq, VEGA	100.00	13	0	330.413
GRAP2	chr22:40297233-40367098	8	1246	CCDS, Ensembl, Gencode, RefSeq, VEGA	100.00	8	0	205.037
GSK3A	chr19:42734936-42746627	11	1709	CCDS, Ensembl, Gencode, RefSeq, VEGA	100.00	11	0	388.915
GZMB	chr14:25100267-25103478	7	1107	CCDS, Ensembl, Gencode, RefSeq, VEGA	100.00	7	0	304.562
H2AX	chr11:118965648-118966129	1	482	CCDS, Ensembl, Gencode, RefSeq	100.00	1	0	363.93
HAX1	chr1:154245190-154248187	7	1080	CCDS, Ensembl, Gencode, RefSeq, VEGA	99.35	7	0	258.937
HCAR3	chr12:123200111-123201294	1	1184	CCDS, Ensembl, Gencode, RefSeq	100.00	1	0	214.113
HOIP	chr14:24616883-24629807	21	4333	CCDS, Ensembl, Gencode, RefSeq, VEGA	100.00	21	0	332.269
ICAM1	chr19:10381826-10395973	7	1739	CCDS, Ensembl, Gencode, RefSeq	100.00	7	0	397.991
ICAM3	chr19:10444523-10450300	8	1932	CCDS, Ensembl, Gencode, RefSeq	100.00	8	0	480.025
ICOS	chr2:204801528-204824332	5	700	CCDS, Ensembl, Gencode, RefSeq, VEGA	100.00	5	0	104.909
ID3	chr1:23885441-23885927	2	400	CCDS, Ensembl, Gencode, RefSeq, VEGA	100.00	2	0	481.56
IDDM2	chr11:2168817-2182226	4	1018	CCDS, Ensembl, Gencode, RefSeq, VEGA	100.00	4	0	400.979
IFI30	chr19:18284642-18288731	7	893	CCDS, Ensembl, Gencode, RefSeq	100.00	7	0	348.151
IFIH1	chr2:163123700-163174827	16	3442	CCDS, Ensembl, Gencode, RefSeq, VEGA	99.74	16	0	116.807
IFNAR1	chr21:34697351-34727865	11	1894	CCDS, Ensembl, Gencode, RefSeq, VEGA	100.00	11	0	79.515
IFNAR2	chr21:34602818-34648939	13	2147	CCDS, Ensembl, Gencode, RefSeq, VEGA	100.00	13	0	112.474
IFNGR1	chr6:137519158-137540474	9	1751	CCDS, Ensembl, Gencode, RefSeq, VEGA	100.00	9	0	144.622
IFNGR2	chr21:34775840-34851120	10	1360	CCDS, Ensembl, Gencode, RefSeq, VEGA	100.00	10	0	188.516
IGHA1	chr14:106173495-106175012	3	1122	Ensembl, Gencode, VEGA	100.00	3	0	1152.15
IGHA2	chr14:106053264-106054742	3	1083	Ensembl, Gencode, VEGA	100.00	3	0	606.828
IGHE	chr14:106064216-106068075	5	1479	Ensembl, Gencode, VEGA	99.59	5	0	498.073
IGHG1	chr14:106204089-106209418	6	1328	Ensembl, Gencode, VEGA	99.62	6	0	458.065
IGHG2	chr14:106109530-106111137	4	1061	Ensembl, Gencode, VEGA	91.61	3	1	567.155
IGHG4	chr14:106090803-106092413	4	1064	Ensembl, Gencode, VEGA	98.78	4	0	436.475
IGHM	chr14:106320438-106322333	4	1442	Ensembl, Gencode, VEGA	100.00	4	0	324.091
IGKC	chr2:89156864-89157206	1	343	Ensembl, Gencode, VEGA	100.00	1	0	300.168
IGLL1	chr22:23915443-23922387	3	705	CCDS, Ensembl, Gencode, RefSeq, VEGA	100.00	3	0	513.061
IKAROS	chr7:50358633-50468350	9	2389	CCDS, Ensembl, Gencode, RefSeq, VEGA	100.00	9	0	194.507
IKBA	chr14:35871194-35873875	6	1254	CCDS, Ensembl, Gencode, RefSeq, VEGA	100.00	6	0	142.754
IKBKB	chr8:42128879-42188959	24	3336	CCDS, Ensembl, Gencode, RefSeq, VEGA	97.03	23	1	288.629
IKBKG	chrX:153770469-153792686	10	1664	CCDS, Ensembl, Gencode, RefSeq, VEGA	99.64	10	0	70.1047
IL10	chr1:206941971-206945790	5	637	CCDS, Ensembl, Gencode, RefSeq, VEGA	100.00	5	0	350.31
IL10RA	chr11:117857173-117870366	8	2104	CCDS, Ensembl, Gencode, RefSeq	100.00	8	0	320.4
IL10RB	chr21:34638761-34668672	8	1174	CCDS, Ensembl, Gencode, RefSeq, VEGA	100.00	8	0	351.688
IL11	chr19:55877365-55881688	5	700	CCDS, Ensembl, Gencode, RefSeq	99.86	5	0	380.11
IL11RA	chr9:34655205-34661505	13	1534	CCDS, Ensembl, Gencode, RefSeq, VEGA	100.00	13	0	306.968
IL12A	chr3:159706834-159713356	7	902	CCDS, Ensembl, Gencode, RefSeq, VEGA	100.00	7	0	152.879
IL12B	chr5:158743683-158753800	6	1107	CCDS, Ensembl, Gencode, RefSeq, VEGA	100.00	6	0	240.121
IL12RB1	chr19:18170401-18209585	19	2633	CCDS, Ensembl, Gencode, RefSeq	100.00	19	0	353.71
IL12RB2	chr1:67786042-67861782	15	2936	CCDS, Ensembl, Gencode, RefSeq, VEGA	100.00	15	0	148.839
IL13	chr5:131993869-131995984	4	521	CCDS, Ensembl, Gencode, RefSeq, VEGA	100.00	4	0	303.627
IL13RA1	chrX:117861592-117925827	12	1942	CCDS, Ensembl, Gencode, RefSeq, VEGA	100.00	12	0	94.5538
IL13RA2	chrX:114238633-114251842	9	1323	CCDS, Ensembl, Gencode, RefSeq, VEGA	100.00	9	0	48.339
IL15	chr4:142640608-142654011	8	688	CCDS, Ensembl, Gencode, RefSeq, VEGA	100.00	8	0	42.9602
IL15RA	chr10:5990908-6019570	12	1795	CCDS, Ensembl, Gencode, RefSeq, VEGA	99.44	12	0	360.136
IL16	chr15:81517731-81601149	21	4653	CCDS, Ensembl, Gencode, RefSeq, VEGA	100.00	21	0	259.647
IL17A	chr6:52051220-52054100	3	528	CCDS, Ensembl, Gencode, RefSeq, VEGA	100.00	3	0	182.866
IL17B	chr5:148753922-148758798	3	603	CCDS, Ensembl, Gencode, RefSeq, VEGA	100.00	3	0	387.894
IL17C	chr16:88705040-88706490	3	654	CCDS, Ensembl, Gencode, RefSeq	100.00	3	0	282.218
IL17D	chr13:21278131-21296103	2	649	CCDS, Ensembl, Gencode, RefSeq, VEGA	100.00	2	0	287.262
IL17F	chr6:52101719-52109237	3	552	CCDS, Ensembl, Gencode, RefSeq, VEGA	100.00	3	0	273.173
IL17RA	chr22:17565972-17590720	13	2861	CCDS, Ensembl, Gencode, RefSeq, VEGA	99.97	13	0	337.158
IL17RB	chr3:53880606-53899345	11	1729	CCDS, Ensembl, Gencode, RefSeq, VEGA	100.00	11	0	321.592
IL17RC	chr3:9958990-9975287	19	2922	CCDS, Ensembl, Gencode, RefSeq, VEGA	100.00	19	0	347.99
IL17RD	chr3:57130411-57199324	14	2554	CCDS, Ensembl, Gencode, RefSeq, VEGA	99.73	14	0	230.786
IL17RE	chr3:9944290-9957501	17	2537	CCDS, Ensembl, Gencode, RefSeq, VEGA	98.15	16	1	289.441
IL17REL	chr22:50435457-50439629	11	1231	CCDS, Ensembl, Gencode, RefSeq, VEGA	100.00	11	0	369.599
IL18	chr11:112014309-112025786	5	682	CCDS, Ensembl, Gencode, RefSeq	100.00	5	0	67.128
IL18BP	chr11:71711021-71712952	5	813	CCDS, Ensembl, Gencode, RefSeq, VEGA	97.54	5	0	361.86
IL18R1	chr2:102979111-103013356	11	1903	CCDS, Ensembl, Gencode, RefSeq, VEGA	99.68	11	0	94.6906
IL18RAP	chr2:103039728-103068651	10	2000	CCDS, Ensembl, Gencode, RefSeq, VEGA	100.00	10	0	160.854
IL19	chr1:206972230-207015977	6	768	CCDS, Ensembl, Gencode, RefSeq, VEGA	100.00	6	0	212.502
IL1A	chr2:113532634-113541357	6	936	CCDS, Ensembl, Gencode, RefSeq, VEGA	100.00	6	0	138.332
IL1B	chr2:113587928-113593816	6	930	CCDS, Ensembl, Gencode, RefSeq, VEGA	100.00	6	0	362.261
IL1F10	chr2:113830306-113832951	4	625	CCDS, Ensembl, Gencode, RefSeq, VEGA	100.00	4	0	313.311
IL1F6	chr2:113763439-113765631	4	557	VEGA	100.00	4	0	239.651
IL1F7	chr2:113670580-113676396	6	844	VEGA	100.00	6	0	251.935
IL1F8	chr2:113780241-113789296	6	828	VEGA	100.00	6	0	211.483
IL1F9	chr2:113736206-113742636	4	590	VEGA	100.00	4	0	207.74
IL1R1	chr2:102774175-102793707	11	2007	CCDS, Ensembl, Gencode, RefSeq, VEGA	100.00	11	0	108.87
IL1R2	chr2:102625028-102644864	8	1361	CCDS, Ensembl, Gencode, RefSeq, VEGA	100.00	8	0	190.064
IL1RAP	chr3:190282069-190374406	12	2739	CCDS, Ensembl, Gencode, RefSeq, VEGA	100.00	12	0	146.354
IL1RAPL1	chrX:28807451-29973947	10	2291	CCDS, Ensembl, Gencode, RefSeq, VEGA	100.00	10	0	81.1818
IL1RAPL2	chrX:103903585-105011664	10	2261	CCDS, Ensembl, Gencode, RefSeq, VEGA	99.20	9	1	93.5371
IL1RL1	chr2:102954715-102968391	11	2078	CCDS, Ensembl, Gencode, RefSeq, VEGA	100.00	11	0	121.51
IL1RL2	chr2:102803465-102855711	12	2048	CCDS, Ensembl, Gencode, RefSeq, VEGA	100.00	12	0	216.736
IL1RN	chr2:113875586-113890458	6	727	CCDS, Ensembl, Gencode, RefSeq, VEGA	100.00	6	0	362.582
IL2	chr4:123372897-123377605	4	542	CCDS, Ensembl, Gencode, RefSeq, VEGA	100.00	4	0	79.6233
IL20	chr1:207039188-207041919	5	631	CCDS, Ensembl, Gencode, RefSeq, VEGA	100.00	5	0	255.395
IL20RA	chr6:137322685-137365875	7	1853	CCDS, Ensembl, Gencode, RefSeq, VEGA	100.00	7	0	131.6
IL20RB	chr3:136676946-136729075	10	1357	CCDS, Ensembl, Gencode, RefSeq, VEGA	90.71	9	1	175.507
IL21	chr4:123533855-123542176	5	613	CCDS, Ensembl, Gencode, RefSeq, VEGA	100.00	5	0	75.2183
IL21R	chr16:27414482-27460614	9	1863	CCDS, Ensembl, Gencode, RefSeq, VEGA	100.00	9	0	371.305
IL22	chr12:68642569-68647238	5	640	CCDS, Ensembl, Gencode, RefSeq	100.00	5	0	208.755
IL22RA1	chr1:24447285-24469582	7	1865	CCDS, Ensembl, Gencode, RefSeq, VEGA	100.00	7	0	449.128
IL22RA2	chr6:137466751-137482896	6	912	CCDS, Ensembl, Gencode, RefSeq, VEGA	100.00	6	0	158.849
IL23A	chr12:56732819-56733898	4	650	CCDS, Ensembl, Gencode, RefSeq	100.00	4	0	260.754
IL23R	chr1:67633794-67724821	11	2193	CCDS, Ensembl, Gencode, RefSeq, VEGA	100.00	11	0	84.8788
IL24	chr1:207071168-207076414	6	744	CCDS, Ensembl, Gencode, RefSeq, VEGA	100.00	6	0	277.411
IL25	chr14:23842166-23845099	3	603	CCDS, Ensembl, Gencode, RefSeq, VEGA	100.00	3	0	266.051
IL26	chr12:68595615-68619546	5	616	CCDS, Ensembl, Gencode, RefSeq	100.00	5	0	103.078
IL27	chr16:28510962-28518142	5	834	CCDS, Ensembl, Gencode, RefSeq, VEGA	100.00	5	0	365.619
IL27RA	chr19:14142675-14163112	14	2191	CCDS, Ensembl, Gencode, RefSeq	99.54	13	1	345.272
IL28A	chr19:39759199-39760663	6	723	CCDS, Ensembl, Gencode, RefSeq	94.47	5	1	386.776
IL28B	chr19:39734262-39735617	5	691	CCDS, Ensembl, Gencode, RefSeq	100.00	5	0	446.23
IL28RA	chr1:24483610-24513748	7	1835	VEGA	99.73	7	0	332.64
IL29	chr19:39787052-39789166	5	703	CCDS, Ensembl, Gencode, RefSeq	100.00	5	0	416.849
IL2RA	chr10:6054825-6104124	8	979	CCDS, Ensembl, Gencode, RefSeq, VEGA	94.08	7	1	219.794
IL2RB	chr22:37515123-37540222	11	2174	CCDS, Ensembl, Gencode, RefSeq, VEGA	100.00	11	0	441.025
IL2RG	chrX:70327576-70331399	8	1377	CCDS, Ensembl, Gencode, RefSeq, VEGA	100.00	8	0	129.536
IL3	chr5:131396390-131398494	5	559	CCDS, Ensembl, Gencode, RefSeq, VEGA	100.00	5	0	283.245
IL31	chr12:122656949-122658729	3	555	CCDS, Ensembl, Gencode, RefSeq	100.00	3	0	363.551
IL31RA	chr5:55147389-55218270	17	2926	CCDS, Ensembl, Gencode, RefSeq, VEGA	97.92	16	1	174.336
IL32	chr16:3115803-3131918	6	1100	CCDS, Ensembl, Gencode, RefSeq	100.00	6	0	251.045
IL33	chr9:6241685-6256178	7	953	CCDS, Ensembl, Gencode, RefSeq, VEGA	100.00	7	0	120.211
IL34	chr16:70680841-70694100	6	849	CCDS, Ensembl, Gencode, RefSeq, VEGA	100.00	6	0	348.849
IL36RN	chr2:113817006-113820264	4	548	CCDS, Ensembl, Gencode, RefSeq	100.00	4	0	254.329
IL3RA	chrX:1460649-1501368	11	1357	CCDS, Ensembl, Gencode, RefSeq, VEGA	94.33	10	1	0
IL3RA	chrY:1410649-1451368	11	1357	CCDS, Gencode, RefSeq	94.33	10	1	0
IL4	chr5:132009733-132018289	4	542	CCDS, Ensembl, Gencode, RefSeq, VEGA	100.00	4	0	263.371
IL4I1	chr19:50392917-50404984	8	1965	CCDS, Ensembl, Gencode, RefSeq	100.00	8	0	383.907
IL4R	chr16:27351515-27375606	15	3237	CCDS, Ensembl, Gencode, RefSeq, VEGA	100.00	15	0	331.856
IL5	chr5:131877493-131892417	5	547	CCDS, Ensembl, Gencode, RefSeq, VEGA	100.00	5	0	129.937
IL5RA	chr3:3111899-3146678	11	1505	CCDS, Ensembl, Gencode, RefSeq, VEGA	100.00	11	0	133.278
IL6	chr7:22766872-22771202	4	1007	CCDS, Ensembl, Gencode, RefSeq, VEGA	100.00	4	0	172.688
IL6R	chr1:154378096-154437866	12	1807	CCDS, Ensembl, Gencode, RefSeq, VEGA	99.50	12	0	304.748
IL6ST	chr5:55236900-55272116	16	3106	CCDS, Ensembl, Gencode, RefSeq, VEGA	100.00	16	0	69.2326
IL7	chr8:79645938-79717167	7	743	CCDS, Ensembl, Gencode, RefSeq, VEGA	100.00	7	0	96.9541
IL7R	chr5:35857070-35876598	8	1716	CCDS, Ensembl, Gencode, RefSeq, VEGA	100.00	8	0	157.609
IL8	chr4:74606366-74608191	4	384	CCDS, Ensembl, Gencode, VEGA	100.00	4	0	73.8852
IL8RA	chr2:218999500-219029959	2	2236	CCDS, Ensembl, Gencode, RefSeq, VEGA	100.00	2	0	369.246
IL8RB	chr2:218999500-219000632	1	1133	CCDS, Ensembl, Gencode, RefSeq, VEGA	100.00	1	0	346.012
IL9	chr5:135228070-135231515	5	535	CCDS, Ensembl, Gencode, RefSeq, VEGA	100.00	5	0	200.317
IL9R	chrX:155227399-155240084	10	1907	CCDS, Ensembl, Gencode, RefSeq, VEGA	96.85	9	1	0
IL9R	chrY:59330405-59343090	10	1907	CCDS, Gencode, RefSeq	96.59	9	1	0
IRAK1	chrX:153276381-153285273	14	2825	CCDS, Ensembl, Gencode, RefSeq, VEGA	100.00	14	0	257.611
IRAK2	chr3:10206629-10283922	13	2138	CCDS, Ensembl, Gencode, RefSeq, VEGA	100.00	13	0	281.419
IRAK4	chr12:44161905-44180528	12	1627	CCDS, Ensembl, Gencode, RefSeq	99.39	12	0	68.926
IRF2	chr4:185309902-185350228	10	1505	CCDS, Ensembl, Gencode, RefSeq, VEGA	100.00	10	0	238.961
IRF3	chr19:50162836-50168105	8	1708	CCDS, Ensembl, Gencode, RefSeq	100.00	8	0	400.266
IRS2	chr13:110408641-110438410	2	4057	CCDS, Ensembl, Gencode, RefSeq, VEGA	100.00	2	0	205.841
ITCH	chr20:32981608-33095609	24	3192	CCDS, Ensembl, Gencode, RefSeq, VEGA	99.25	23	1	65.7522
ITGA2B	chr17:42449722-42466851	30	3932	CCDS, Ensembl, Gencode, RefSeq	100.00	30	0	384.899
ITGAE	chr17:3618131-3704448	31	4160	CCDS, Ensembl, Gencode, RefSeq	100.00	31	0	323.006
ITGAL	chr16:30484149-30532996	31	4386	CCDS, Ensembl, Gencode, RefSeq	100.00	31	0	372.152
ITGAM	chr16:31271376-31343038	30	4161	CCDS, Ensembl, Gencode, RefSeq	100.00	30	0	323.459
ITGB2	chr21:46306273-46330707	17	2904	CCDS, Ensembl, Gencode, RefSeq, VEGA	100.00	17	0	451.82
ITK	chr5:156607979-156679698	18	2249	CCDS, Ensembl, Gencode, RefSeq, VEGA	100.00	18	0	230.409
JAGN1	chr3:9932397-9935071	2	592	CCDS, Ensembl, Gencode, RefSeq, VEGA	100.00	2	0	222.054
JAK3	chr19:17937542-17955236	23	3913	CCDS, Ensembl, Gencode, RefSeq	100.00	23	0	356.546
JUN	chr1:59247737-59248752	1	1016	CCDS, Ensembl, Gencode, RefSeq, VEGA	100.00	1	0	416.147
KIND3	chr11:63974812-63990989	14	2704	CCDS, Ensembl, Gencode, RefSeq	100.00	14	0	332.781
KIR2DL3	chr19:55250001-55295275	12	1649	CCDS, Ensembl, Gencode, RefSeq, VEGA	66.10	8	4	73.0494
KLKB1	chr4:187130123-187179376	16	2438	CCDS, Ensembl, Gencode, RefSeq, VEGA	100.00	16	0	123.496
KLRC2	chr12:10583706-10590320	9	971	CCDS, Ensembl, Gencode, RefSeq	95.98	7	2	40.5258
KRAS	chr12:25362719-25398328	6	828	CCDS, Ensembl, Gencode, RefSeq	96.74	5	1	54.0147
LAD1	chr1:201342365-201368627	13	1972	CCDS, Ensembl, Gencode, RefSeq, VEGA	100.00	13	0	287.684
LAG3	chr12:6882009-6887566	8	1764	CCDS, Ensembl, Gencode, RefSeq	100.00	8	0	269.846
LAMTOR2	chr1:156024671-156028210	4	533	CCDS, Ensembl, Gencode, RefSeq	100.00	4	0	288.037
LAT1	chr16:28996158-87903053	22	3667	CCDS, Ensembl, Gencode, RefSeq, VEGA	100.00	22	0	327.765
LBP	chr20:36974910-37005321	15	1746	CCDS, Ensembl, Gencode, RefSeq, VEGA	100.00	15	0	236.442
LBR	chr1:225590995-225611787	13	2158	CCDS, Ensembl, Gencode, RefSeq, VEGA	100.00	13	0	123.971
LCK	chr1:32739789-32751327	11	2146	CCDS, Ensembl, Gencode, RefSeq, VEGA	100.00	11	0	403.907
LCP2	chr5:169675691-169724625	21	2028	CCDS, Ensembl, Gencode, RefSeq, VEGA	100.00	21	0	207.376
LECT2	chr5:135258007-135290532	5	710	CCDS, Ensembl, Gencode, RefSeq, VEGA	98.59	5	0	138.815
LEPR	chr1:66031239-66102708	21	4188	CCDS, Ensembl, Gencode, RefSeq, VEGA	99.83	21	0	84.5927
LIG1	chr19:48618896-48668833	27	3392	CCDS, Ensembl, Gencode, RefSeq	99.44	27	0	355.184
LIG4	chr13:108860871-108863626	1	2756	CCDS, Ensembl, Gencode, RefSeq, VEGA	100.00	1	0	118.072
LILRB1	chr19:55085336-55148339	17	2524	CCDS, Ensembl, Gencode, RefSeq, VEGA	99.33	16	1	310.481
LPIN2	chr18:2920281-2982777	20	3202	CCDS, Ensembl, Gencode, RefSeq, VEGA	100.00	20	0	177.667
LRBA	chr4:151186864-151935804	58	9892	CCDS, Ensembl, Gencode, RefSeq, VEGA	99.61	57	1	96.7916
LRP2	chr2:169985163-170218919	79	15592	CCDS, Ensembl, Gencode, RefSeq, VEGA	99.94	79	0	179.31
LRRC8A	chr9:131669434-131678660	2	2473	CCDS, Ensembl, Gencode, RefSeq, VEGA	100.00	2	0	319.177
LTA	chr6:31540510-31541480	3	678	CCDS, Ensembl, Gencode, RefSeq, VEGA	100.00	3	0	503.866
LTB	chr6:31548476-31550204	4	815	CCDS, Ensembl, Gencode, RefSeq, VEGA	100.00	4	0	280.486
LTF	chr3:46477676-46509755	19	2550	CCDS, Ensembl, Gencode, RefSeq, VEGA	100.00	19	0	262.074
LY96	chr8:74903668-74941299	5	583	CCDS, Ensembl, Gencode, RefSeq, VEGA	100.00	5	0	32.3841
LYN	chr8:56854409-56922679	12	1779	CCDS, Ensembl, Gencode, RefSeq, VEGA	99.66	12	0	120.766
LYST	chr1:235826230-235993727	52	12608	CCDS, Ensembl, Gencode, RefSeq, VEGA	99.90	52	0	94.9582
MAGT1	chrX:77084707-77151013	11	1339	CCDS, Ensembl, Gencode, RefSeq, VEGA	97.68	9	2	69.9324
MALT1	chr18:56338866-56415084	17	2815	CCDS, Ensembl, Gencode, RefSeq, VEGA	100.00	17	0	67.8923
MASP2	chr1:11086932-11107274	12	2315	CCDS, Ensembl, Gencode, RefSeq, VEGA	100.00	12	0	406.664
MBL2	chr10:54527887-54531405	4	827	CCDS, Ensembl, Gencode, RefSeq, VEGA	94.32	3	1	184.829
MC4R	chr18:58038574-58039592	1	1019	CCDS, Ensembl, Gencode, RefSeq, VEGA	100.00	1	0	237.599
MEFV	chr16:3293131-3306597	12	3035	CCDS, Ensembl, Gencode, RefSeq, VEGA	95.82	11	1	282.014
MKI67	chr10:129897444-129923941	14	10051	CCDS, Ensembl, Gencode, RefSeq, VEGA	100.00	14	0	112.776
MMP14	chr14:23306017-23315258	12	2221	CCDS, Ensembl, Gencode, RefSeq, VEGA	100.00	12	0	372.456
MMP3	chr11:102706847-102714287	11	1686	CCDS, Ensembl, Gencode, RefSeq, VEGA	100.00	11	0	123.223
MMP8	chr11:102584069-102595596	14	1823	CCDS, Ensembl, Gencode, RefSeq	99.56	14	0	113.205
MPO	chr17:56348007-56358129	11	2554	CCDS, Ensembl, Gencode, RefSeq	100.00	11	0	349.536
MRE11A	chr11:94153281-94225977	21	2583	CCDS, Ensembl, Gencode, RefSeq	100.00	21	0	66.8171
MS4A1	chr11:60229710-60235951	7	1086	CCDS, Ensembl, Gencode, RefSeq	99.08	7	0	134.488
MSH6	chr2:48010363-48034009	10	4283	CCDS, Ensembl, Gencode, RefSeq, VEGA	99.98	10	0	187.312
MSN	chrX:64887699-64959765	13	1994	CCDS, Ensembl, Gencode, RefSeq, VEGA	100.00	13	0	181.104
MVK	chr12:110012618-110034392	11	1529	CCDS, Ensembl, Gencode, RefSeq	100.00	11	0	335.536
MYD88	chr3:38180143-38182787	5	1054	CCDS, Ensembl, Gencode, RefSeq, VEGA	100.00	5	0	367.672
MYO5A	chr15:52605883-52821013	44	6559	CCDS, Ensembl, Gencode, RefSeq, VEGA	99.98	44	0	158.824
NBN	chr8:90947800-90996799	17	2611	CCDS, Ensembl, Gencode, RefSeq, VEGA	100.00	17	0	52.141
NCF1	chr7:74188369-74203514	15	2088	CCDS, Ensembl, Gencode, RefSeq, VEGA	19.30	1	14	9.84887
NCF2	chr1:183525243-183559474	15	1881	CCDS, Ensembl, Gencode, RefSeq, VEGA	100.00	15	0	292.281
NCF4	chr22:37257204-37273875	10	1583	CCDS, Ensembl, Gencode, RefSeq, VEGA	100.00	10	0	326.181
NCK1	chr3:136646834-136667305	4	1248	CCDS, Ensembl, Gencode, RefSeq, VEGA	100.00	4	0	105.754
NCR3	chr6:31556834-31560508	5	838	CCDS, Ensembl, Gencode, RefSeq, VEGA	100.00	5	0	423.494
NEK1	chr4:170315651-170523791	34	4547	CCDS, Ensembl, Gencode, RefSeq, VEGA	100.00	34	0	81.4082
NEU1	chr6:31827486-31830563	6	1368	CCDS, Ensembl, Gencode, RefSeq, VEGA	100.00	6	0	275.05
NFAT5	chr16:69600195-69729284	16	5077	CCDS, Ensembl, Gencode, RefSeq, VEGA	100.00	16	0	115.413
NFATC1	chr18:77156215-77287587	11	3199	CCDS, Ensembl, Gencode, RefSeq, VEGA	99.00	10	1	304.575
NFATC2	chr20:50007923-50179178	12	3132	CCDS, Ensembl, Gencode, RefSeq, VEGA	99.94	12	0	293.384
NFATC2IP	chr16:28962323-28975194	8	1420	CCDS, Ensembl, Gencode, RefSeq, VEGA	100.00	8	0	308.572
NFATC3	chr16:68119575-68260384	15	4061	CCDS, Ensembl, Gencode, RefSeq, VEGA	100.00	15	0	147.63
NFATC4	chr14:24836251-24846921	14	3384	CCDS, Ensembl, Gencode, RefSeq, VEGA	99.44	14	0	309.23
NFKB1	chr4:103432080-103537761	24	3442	CCDS, Ensembl, Gencode, RefSeq, VEGA	100.00	24	0	139.706
NHEJ1	chr2:219941032-220023094	8	1218	CCDS, Ensembl, Gencode, RefSeq, VEGA	100.00	8	0	190.75
NHP2	chr5:177576704-177580828	5	715	CCDS, Ensembl, Gencode, RefSeq, VEGA	100.00	5	0	267.699
NLRP12	chr19:54297293-54327438	12	3447	CCDS, Ensembl, Gencode, RefSeq, VEGA	100.00	12	0	255.338
NLRP7	chr19:55435098-55459028	12	3438	CCDS, Ensembl, Gencode, RefSeq	99.65	12	0	244.525
NME1	chr17:49231725-49239216	6	679	CCDS, Ensembl, Gencode, RefSeq, VEGA	100.00	6	0	187.484
NMI	chr2:152127197-152139472	7	1064	CCDS, Ensembl, Gencode, RefSeq, VEGA	100.00	7	0	45.7137
NOD1	chr7:30465244-30496547	12	3157	CCDS, Ensembl, Gencode, RefSeq, VEGA	100.00	12	0	215.437
NOD2	chr16:50731145-50765740	12	3399	CCDS, Ensembl, Gencode, RefSeq, VEGA	100.00	12	0	286.321
NOP10	chr15:34634159-34635284	2	235	CCDS, Ensembl, Gencode, RefSeq, VEGA	100.00	2	0	250.979
NOS2	chr17:26084262-26125845	26	3982	CCDS, Ensembl, Gencode, RefSeq, VEGA	97.71	25	1	313.687
NOS3	chr7:150690882-150711267	30	4537	CCDS, Ensembl, Gencode, RefSeq, VEGA	99.80	30	0	309.54
NRAS	chr1:115251146-115258791	4	650	CCDS, Ensembl, Gencode, RefSeq, VEGA	100.00	4	0	154.911
NTRK1	chr1:156785612-156851444	19	2902	CCDS, Ensembl, Gencode, RefSeq, VEGA	100.00	19	0	402.532
OAS1	chr12:113344835-113369737	8	1824	CCDS, Ensembl, Gencode, RefSeq	99.56	8	0	257.549
OAS2	chr12:113416404-113448299	11	2466	CCDS, Ensembl, Gencode, RefSeq	99.31	11	0	216.941
OPRD1	chr1:29138886-29189805	3	1179	CCDS, Ensembl, Gencode, RefSeq, VEGA	100.00	3	0	349.358
ORAI1	chr12:122064638-122079559	2	952	CCDS, Ensembl, Gencode, RefSeq	100.00	2	0	314.255
OX40	chr1:1146910-1149532	8	1338	CCDS, Ensembl, Gencode, RefSeq, VEGA	100.00	8	0	289.603
P2RX7	chr12:121570764-121622615	15	2259	CCDS, Ensembl, Gencode, RefSeq	100.00	15	0	244.096
PAG1	chr8:81888769-81905472	6	1419	CCDS, Ensembl, Gencode, RefSeq, VEGA	100.00	6	0	280.194
PAK1	chr11:77034172-77103575	18	2121	CCDS, Ensembl, Gencode, RefSeq	98.21	17	1	163.649
PAPPA	chr9:118916442-119158905	22	5324	CCDS, Ensembl, Gencode, RefSeq, VEGA	100.00	22	0	329.957
PBX2	chr6:32154149-32157702	9	1473	CCDS, Ensembl, Gencode, RefSeq, VEGA	100.00	9	0	340.097
PDE4D	chr5:58270481-59481435	26	4006	CCDS, Ensembl, Gencode, RefSeq, VEGA	100.00	26	0	118.504
PDK1	chr2:173420869-173460707	13	1638	CCDS, Ensembl, Gencode, RefSeq, VEGA	99.51	13	0	79.8581
PF4	chr4:74846911-74847680	3	366	CCDS, Ensembl, Gencode, RefSeq, VEGA	100.00	3	0	228.248
PF4V1	chr4:74719070-74719849	3	375	CCDS, Ensembl, Gencode, RefSeq, VEGA	100.00	3	0	303.294
PGM3	chr6:83876096-83900997	15	2263	CCDS, Ensembl, Gencode, RefSeq, VEGA	100.00	15	0	120.995
PIGA	chrX:15339618-15353645	6	1588	CCDS, Ensembl, Gencode, RefSeq, VEGA	100.00	6	0	75.9627
PIK3C2A	chr11:17111275-17191298	32	5705	CCDS, Ensembl, Gencode, RefSeq	99.19	31	1	77.6408
PIK3C2B	chr1:204393970-204438940	33	5832	CCDS, Ensembl, Gencode, RefSeq, VEGA	100.00	33	0	298.29
PIK3CD	chr1:9770504-9787114	23	3797	CCDS, Ensembl, Gencode, RefSeq, VEGA	100.00	23	0	370.73
PIK3R1	chr5:67522494-67593439	19	2779	CCDS, Ensembl, Gencode, RefSeq, VEGA	100.00	19	0	122.864
PIK3R3	chr1:46509335-46642153	13	1946	CCDS, Ensembl, Gencode, RefSeq, VEGA	100.00	13	0	106.694
PLCG2	chr16:81819585-81991613	33	4492	CCDS, Ensembl, Gencode, RefSeq	99.78	33	0	268.498
PMAIP1	chr18:57567400-57570090	3	471	CCDS, Ensembl, Gencode, RefSeq, VEGA	100.00	3	0	327.697
PML	chr15:74287144-74337359	11	4104	CCDS, Ensembl, Gencode, RefSeq, VEGA	100.00	11	0	298.674
PMS2	chr7:6013020-6048660	15	2889	CCDS, Ensembl, Gencode, RefSeq, VEGA	99.07	14	1	127.285
PNP	chr14:20937674-20944770	7	1138	CCDS, Ensembl, Gencode, RefSeq, VEGA	100.00	7	0	298.341
POLE2	chr14:50110360-50154931	19	2022	CCDS, Ensembl, Gencode, RefSeq	99.70	19	0	51.7351
PPBP	chr4:74852979-74853830	3	447	CCDS, Ensembl, Gencode, RefSeq, VEGA	100.00	3	0	162.488
PPT2	chr6:32121394-32133986	11	1312	CCDS, Ensembl, Gencode, RefSeq, VEGA	100.00	11	0	278.838
PRF1	chr10:72357799-72360668	2	1708	CCDS, Ensembl, Gencode, RefSeq, VEGA	100.00	2	0	430.945
PRKCD	chr3:53212429-53226292	17	2371	CCDS, Ensembl, Gencode, RefSeq, VEGA	100.00	17	0	465.24
PSMB8	chr6:32808726-32812200	7	1106	CCDS, Ensembl, Gencode, RefSeq, VEGA	100.00	7	0	242.054
PSTPIP1	chr15:77287121-77329527	19	2113	CCDS, Ensembl, Gencode, RefSeq	99.72	19	0	347.454
PTPN22	chr1:114357517-114414255	22	3078	CCDS, Ensembl, Gencode, RefSeq, VEGA	99.84	22	0	90.9189
PTPN6	chr12:7055879-7070093	16	2388	CCDS, Ensembl, Gencode, RefSeq	100.00	16	0	403.191
PTPRC	chr1:198608389-198725320	33	4756	CCDS, Ensembl, Gencode, RefSeq, VEGA	96.87	32	1	98.5321
PTPRJ	chr11:48002455-48188924	26	4539	CCDS, Ensembl, Gencode, RefSeq	99.63	25	1	156.229
PXDN	chr2:1637966-1748237	24	5042	CCDS, Ensembl, Gencode, RefSeq, VEGA	100.00	24	0	320.863
PYPAF1	chr1:247582072-247611831	9	3561	CCDS, Ensembl, Gencode, RefSeq, VEGA	100.00	9	0	423.541
RAB27A	chr15:55497695-55527142	5	766	CCDS, Ensembl, Gencode, RefSeq, VEGA	100.00	5	0	172.815
RAB27B	chr18:52544807-52560513	7	987	CCDS, Ensembl, Gencode, RefSeq, VEGA	98.99	6	1	121.703
RAC2	chr22:37622703-37640198	7	873	CCDS, Ensembl, Gencode, RefSeq, VEGA	100.00	7	0	377.569
RAD50	chr5:131893007-131978791	27	4751	CCDS, Ensembl, Gencode, RefSeq, VEGA	99.60	27	0	76.6974
RAD54B	chr8:95384388-95479777	15	3083	CCDS, Ensembl, Gencode, RefSeq, VEGA	100.00	15	0	53.0473
RAG1	chr11:36594845-36611950	2	3179	CCDS, Ensembl, Gencode, RefSeq	100.00	2	0	183.706
RAG2	chr11:36614125-36615728	1	1604	CCDS, Ensembl, Gencode, RefSeq	97.26	1	0	198.441
RAP2C	chrX:131348186-131351306	2	592	CCDS, Ensembl, Gencode, RefSeq, VEGA	100.00	2	0	148.183
RASGRP2	chr11:64494764-64510348	16	2271	CCDS, Ensembl, Gencode, RefSeq, VEGA	100.00	16	0	376.778
RELB	chr19:45504828-45541058	13	2030	CCDS, Ensembl, Gencode, RefSeq, VEGA	100.00	13	0	330.784
RFX5	chr1:151314483-151318806	11	2143	CCDS, Ensembl, Gencode, RefSeq, VEGA	100.00	11	0	185.631
RFXANK	chr19:19304746-19312538	10	1072	CCDS, Ensembl, Gencode, RefSeq	93.94	9	1	375.211
RFXAP	chr13:37393485-37401900	3	879	CCDS, Ensembl, Gencode, RefSeq, VEGA	100.00	3	0	143.928
RHOH	chr4:40244997-40245592	1	596	CCDS, Ensembl, Gencode, RefSeq, VEGA	100.00	1	0	261.937
RIPK2	chr8:90770279-90802654	12	1903	CCDS, Ensembl, Gencode, RefSeq, VEGA	100.00	12	0	118.07
RLTPR	chr16:67679140-67691431	38	5102	CCDS, Ensembl, Gencode, RefSeq	100.00	38	0	369.779
RNF168	chr3:196198680-196230054	6	1836	CCDS, Ensembl, Gencode, RefSeq, VEGA	100.00	6	0	106.939
ROR2	chr9:94456634-94712255	12	3267	CCDS, Ensembl, Gencode, RefSeq, VEGA	100.00	12	0	266.041
RPP25	chr15:75248315-75248934	1	620	CCDS, Ensembl, Gencode, RefSeq, VEGA	100.00	1	0	266.755
RUNX3	chr1:25228603-25291072	7	1449	CCDS, Ensembl, Gencode, RefSeq, VEGA	100.00	7	0	345.701
SBDS	chr7:66453348-66460414	5	857	CCDS, Ensembl, Gencode, RefSeq, VEGA	100.00	5	0	66.5605
SELL	chr1:169660915-169680688	9	1338	CCDS, Ensembl, Gencode, RefSeq, VEGA	100.00	9	0	103.922
SELP	chr1:169559376-169599322	16	2820	CCDS, Ensembl, Gencode, RefSeq, VEGA	100.00	16	0	160.715
SERPINB13	chr18:61254318-61271240	11	1599	CCDS, Ensembl, Gencode, RefSeq, VEGA	99.37	11	0	94.8372
SERPINB2	chr18:61558669-61570549	7	1388	CCDS, Ensembl, Gencode, RefSeq, VEGA	100.00	7	0	97.4141
SERPING1	chr11:57365632-57382064	8	1896	CCDS, Ensembl, Gencode, RefSeq, VEGA	100.00	8	0	259.788
SH2D1A	chrX:123480483-123505251	4	467	CCDS, Ensembl, Gencode, RefSeq, VEGA	100.00	4	0	89.7609
SIGLEC1	chr20:3669148-3687785	21	5655	CCDS, Ensembl, Gencode, RefSeq, VEGA	100.00	21	0	402.999
SIGLEC7	chr19:51645617-51656512	7	1567	CCDS, Ensembl, Gencode, RefSeq	100.00	7	0	302.415
SLAMF1	chr1:160580528-160616745	8	1201	CCDS, Ensembl, Gencode, RefSeq, VEGA	100.00	8	0	301.933
SLC37A4	chr11:118895610-118900089	9	1537	Ensembl, Gencode, RefSeq	98.05	9	0	354.325
SMAD4	chr18:48573407-48604847	13	2034	CCDS, Ensembl, Gencode, RefSeq, VEGA	100.00	13	0	115.291
SMAD5	chr5:135489440-135522876	7	1614	Ensembl, Gencode, RefSeq, VEGA	100.00	7	0	82.3411
SMAD7	chr18:46447732-46476804	4	1464	CCDS, Ensembl, Gencode, RefSeq, VEGA	100.00	4	0	295.105
SMARCA2	chr9:2029013-2192749	36	5621	CCDS, Ensembl, Gencode, RefSeq, VEGA	99.43	35	1	192.416
SMARCAL1	chr2:217279418-217347710	17	3262	CCDS, Ensembl, Gencode, RefSeq, VEGA	100.00	17	0	247.635
SOD2	chr6:160103515-160148399	7	1253	CCDS, Ensembl, Gencode, RefSeq, VEGA	100.00	7	0	165.152
SOS1	chr2:39212955-39347573	24	4524	CCDS, Ensembl, Gencode, RefSeq, VEGA	99.65	23	1	77.6749
SP110	chr2:231033830-231086446	20	2620	CCDS, Ensembl, Gencode, RefSeq, VEGA	99.62	20	0	206.645
SPINK5	chr5:147443598-147516564	36	4148	CCDS, Ensembl, Gencode, RefSeq, VEGA	100.00	36	0	104.444
SRPX	chrX:38008954-38080706	11	1733	CCDS, Ensembl, Gencode, RefSeq, VEGA	100.00	11	0	190.177
STAT1	chr2:191835419-191875107	25	2782	CCDS, Ensembl, Gencode, RefSeq, VEGA	100.00	25	0	128.267
STAT2	chr12:56737163-56750365	23	3070	CCDS, Ensembl, Gencode, RefSeq	100.00	23	0	234.356
STAT3	chr17:40467753-40526091	24	2799	CCDS, Ensembl, Gencode, RefSeq, VEGA	99.29	23	1	201.953
STAT4	chr2:191894556-192012939	24	2808	CCDS, Ensembl, Gencode, RefSeq, VEGA	100.00	24	0	104.574
STAT6	chr12:57490345-57502071	22	3038	CCDS, Ensembl, Gencode, RefSeq	100.00	22	0	365.808
STIM1	chr11:3877491-4113038	14	2793	CCDS, Ensembl, Gencode, RefSeq, VEGA	100.00	14	0	316.057
STK4	chr20:43595200-43703827	12	1788	CCDS, Ensembl, Gencode, RefSeq, VEGA	100.00	12	0	169.544
STX11	chr6:144507755-144508638	1	884	CCDS, Ensembl, Gencode, RefSeq, VEGA	100.00	1	0	442.603
STXBP2	chr19:7702026-7712706	20	2350	CCDS, Ensembl, Gencode, RefSeq	98.89	19	1	345.685
SYK	chr9:93606171-93657892	13	2168	CCDS, Ensembl, Gencode, RefSeq, VEGA	100.00	13	0	278.14
TACR2	chr10:71164572-71176089	5	1297	CCDS, Ensembl, Gencode, RefSeq, VEGA	100.00	5	0	362.547
TAP1	chr6:32813346-32821603	11	2647	CCDS, Ensembl, Gencode, RefSeq, VEGA	100.00	11	0	337.742
TAP2	chr6:32781534-32806020	16	3061	CCDS, Ensembl, Gencode, RefSeq, VEGA	99.48	15	1	372.862
TAPBP	chr6:33269527-33281828	9	1761	CCDS, Ensembl, Gencode, RefSeq, VEGA	99.38	8	1	252.41
TAS2R42	chr12:11338589-11339553	1	965	CCDS, Ensembl, Gencode, RefSeq	99.38	1	0	123.68
TAZ	chrX:153640171-153649353	10	1254	CCDS, Ensembl, Gencode, RefSeq, VEGA	100.00	10	0	261.953
TBX1	chr22:19747157-19770555	10	1986	CCDS, Ensembl, Gencode, RefSeq, VEGA	100.00	10	0	357.368
TCF4	chr18:52895446-53331999	27	3571	CCDS, Ensembl, Gencode, RefSeq, VEGA	100.00	27	0	178.506
TCF7	chr5:133450573-133487439	16	2651	CCDS, Ensembl, Gencode, RefSeq, VEGA	100.00	16	0	321.46
TCRA	chr14:22538942-23019632	6	1099	Ensembl, Gencode, VEGA	100.00	6	0	259.596
TDT	chr10:98064230-98098006	11	2080	CCDS, Ensembl, Gencode, RefSeq, VEGA	100.00	11	0	228.997
TEC	chr4:48139423-48230641	17	2238	CCDS, Ensembl, Gencode, RefSeq, VEGA	99.69	17	0	124.618
TERT	chr5:1253833-1295114	16	3719	CCDS, Ensembl, Gencode, RefSeq, VEGA	100.00	16	0	356.267
TFRC	chr3:195754044-195803980	19	2741	CCDS, Ensembl, Gencode, RefSeq, VEGA	100.00	19	0	97.5871
THBD	chr20:23028404-23030151	1	1748	CCDS, Ensembl, Gencode, RefSeq, VEGA	100.00	1	0	370.7
TLR1	chr4:38798082-38800462	1	2381	CCDS, Ensembl, Gencode, RefSeq, VEGA	100.00	1	0	175.453
TLR10	chr4:38774766-38777221	1	2456	CCDS, Ensembl, Gencode, RefSeq, VEGA	100.00	1	0	124.931
TLR2	chr4:154624050-154626424	1	2375	CCDS, Ensembl, Gencode, RefSeq, VEGA	100.00	1	0	159.031
TLR3	chr4:186997764-187006037	4	2795	CCDS, Ensembl, Gencode, RefSeq, VEGA	100.00	4	0	125.941
TLR4	chr9:120466741-120476936	3	2580	CCDS, Ensembl, Gencode, RefSeq, VEGA	99.19	3	0	221.077
TLR5	chr1:223283787-223286383	1	2597	CCDS, Ensembl, Gencode, RefSeq, VEGA	100.00	1	0	220.264
TLR6	chr4:38828694-38831104	1	2411	CCDS, Ensembl, Gencode, RefSeq, VEGA	100.00	1	0	199.333
TLR7	chrX:12885688-12906787	2	3190	CCDS, Ensembl, Gencode, RefSeq, VEGA	100.00	2	0	130.466
TLR8	chrX:12924816-12940295	3	3243	CCDS, Ensembl, Gencode, RefSeq, VEGA	100.00	3	0	59.5428
TLR9	chr3:52255223-52265216	7	3756	CCDS, Ensembl, Gencode, RefSeq, VEGA	100.00	7	0	454.199
TNC	chr9:117783426-117853307	28	7442	CCDS, Ensembl, Gencode, RefSeq, VEGA	100.00	28	0	272.581
TNF	chr6:31543509-31545324	4	782	CCDS, Ensembl, Gencode, RefSeq, VEGA	100.00	4	0	355.676
TNFRSF10A	chr8:23049197-23082584	10	1607	CCDS, Ensembl, Gencode, RefSeq, VEGA	100.00	10	0	323.637
TNFRSF13B	chr17:16836369-16875399	6	1114	CCDS, Ensembl, Gencode, RefSeq, VEGA	100.00	6	0	371.785
TNFRSF13C	chr22:42321361-42322787	3	615	CCDS, Ensembl, Gencode, RefSeq, VEGA	100.00	3	0	327.673
TNFRSF1A	chr12:6438468-6450990	10	2049	CCDS, Ensembl, Gencode, RefSeq	95.51	9	1	242.79
TNFRSF1B	chr1:12227139-12267087	11	1617	CCDS, Ensembl, Gencode, RefSeq, VEGA	100.00	11	0	303.481
TNFSF10	chr3:172224272-172241184	6	1032	CCDS, Ensembl, Gencode, RefSeq, VEGA	100.00	6	0	104.294
TNIP1	chr5:150409621-150444666	19	2484	CCDS, Ensembl, Gencode, RefSeq, VEGA	99.96	19	0	330.195
TP53BP1	chr15:43699571-43785251	31	6750	CCDS, Ensembl, Gencode, RefSeq, VEGA	100.00	31	0	145.434
TPP2	chr13:103249379-103330676	30	4389	CCDS, Ensembl, Gencode, RefSeq, VEGA	99.66	30	0	97.1007
TRAF3	chr14:103336529-103372131	11	1987	CCDS, Ensembl, Gencode, RefSeq	100.00	11	0	208.651
TREM1	chr6:41235663-41254403	5	1038	CCDS, Ensembl, Gencode, RefSeq, VEGA	100.00	5	0	280.767
TRIO	chr5:14143825-14531893	61	10746	CCDS, Ensembl, Gencode, RefSeq, VEGA	100.00	61	0	205.367
TTC37	chr5:94800301-94882864	40	5495	CCDS, Ensembl, Gencode, RefSeq, VEGA	99.91	40	0	59.5727
TTC7A	chr2:47144325-47301072	24	3362	CCDS, Ensembl, Gencode, RefSeq, VEGA	100.00	24	0	379.455
TUBB	chr6:30688274-30692184	6	1575	CCDS, Ensembl, Gencode, RefSeq, VEGA	99.37	6	0	205.663
TYK2	chr19:10461500-10489092	26	4681	CCDS, Ensembl, Gencode, RefSeq	100.00	26	0	327.559
UNC119	chr17:26874305-26879585	6	924	CCDS, Ensembl, Gencode, RefSeq, VEGA	100.00	6	0	320.634
UNC13D	chr17:73823541-73840428	34	4202	CCDS, Ensembl, Gencode, RefSeq	100.00	34	0	389.918
UNC93B1	chr11:67759007-67771523	10	2212	Ensembl, Gencode, RefSeq	81.19	7	3	215.631
UNG	chr12:109535475-109547784	8	1210	CCDS, Ensembl, Gencode, RefSeq	100.00	8	0	251.101
VAV1	chr19:6772809-6857128	28	3137	CCDS, Ensembl, Gencode, RefSeq	100.00	28	0	281.817
VAV2	chr9:136629174-136857410	30	3237	CCDS, Ensembl, Gencode, RefSeq, VEGA	100.00	30	0	406.135
VCAN	chr5:82779328-82876263	14	10510	CCDS, Ensembl, Gencode, RefSeq, VEGA	99.90	14	0	138.216
VDR	chr12:48238519-48298423	11	1708	CCDS, Ensembl, Gencode, RefSeq	100.00	11	0	411.291
VPS13B	chr8:100026007-100887904	63	13515	CCDS, Ensembl, Gencode, RefSeq, VEGA	99.99	63	0	104.953
VWF	chr12:6058171-6232372	52	9778	CCDS, Ensembl, Gencode, RefSeq	97.95	49	3	307.772
WAS	chrX:48542233-48549563	12	1749	CCDS, Ensembl, Gencode, RefSeq, VEGA	100.00	12	0	167.213
WASL	chr7:123324563-123388798	12	1782	CCDS, Ensembl, Gencode, RefSeq, VEGA	100.00	12	0	101.545
WIPF1	chr2:175426819-175450311	9	1864	CCDS, Ensembl, Gencode, RefSeq, VEGA	100.00	9	0	228.136
WWP1	chr8:87386270-87490314	25	3378	CCDS, Ensembl, Gencode, RefSeq, VEGA	99.73	25	0	57.5374
XCL1	chr1:168545866-168550468	3	405	CCDS, Ensembl, Gencode, RefSeq, VEGA	100.00	3	0	297.577
XCL2	chr1:168510180-168513212	3	405	CCDS, Ensembl, Gencode, RefSeq, VEGA	97.78	2	1	119.273
XCR1	chr3:46062428-46063449	1	1022	CCDS, Ensembl, Gencode, RefSeq, VEGA	100.00	1	0	441.033
XIAP	chrX:123019503-123041041	6	1614	CCDS, Ensembl, Gencode, RefSeq, VEGA	100.00	6	0	45.4559
XRCC4	chr5:82400729-82649071	7	1155	CCDS, Ensembl, Gencode, RefSeq, VEGA	100.00	7	0	53.6113
XRCC5	chr2:216974150-217069935	21	2645	CCDS, Ensembl, Gencode, RefSeq, VEGA	100.00	21	0	150.938
XRCC6	chr22:42017999-42059829	12	2070	CCDS, Ensembl, Gencode, RefSeq, VEGA	100.00	12	0	203.716
ZAP70	chr2:98340490-98355971	13	2144	CCDS, Ensembl, Gencode, RefSeq, VEGA	100.00	13	0	337.084
ZBTB24	chr6:109787044-109803239	6	2264	CCDS, Ensembl, Gencode, RefSeq, VEGA	100.00	6	0	189.78
