# Supplementary material for: Targeted NGS Platforms for Genetic Screening and Gene Discovery in Primary Immunodeficiencies
Source: Front Immunol. 2019 Apr 11;10:316. doi: 10.3389/fimmu.2019.00316 (PMC6470723; doi:10.3389/fimmu.2019.00316)
Supplement: Supplementary Table 5 — Additional diagnoses obtained after this study. [file Table_5.xlsx]

## Sheet: Foglio1
Supplmentary Table 5. Further diagnoses obtained after this study
ID	Disease	Gene	RefSeq	Mutation	dbSNP and references	Zygosity	Method	OMIM
PID 32	CID (APDS2)	PIK3R1	NM_181523	c.1425+1G>T	rs587777709	Heterozygous	Sanger	OMIM *171833
PID 33	CID (APDS2)	PIK3R1	NM_181523	c.1425+1G>A	rs587777709	Heterozygous	Sanger	OMIM *171833
PID 34	CID	TMEM173 (STING)	NM_198282	submitted paper		Heterozygous	other targeted NGS	OMIM 615934
PID 59	CVID	CD70		c.163-2A>G	Caorsi R et al., 2018	Homozygous	other targeted NGS	OMIM *602840
